# Supplementary material for: RNA-Seq Analysis Using De Novo Transcriptome Assembly as a Reference for the Salmon Louse Caligus rogercresseyi
Source: PLoS One. 2014 Apr 1;9(4):e92239. doi: 10.1371/journal.pone.0092239 (PMC3972170; doi:10.1371/journal.pone.0092239)
Supplement: Table S2 — BLASTx results from C. rogercresseyi transcriptome assembling. (XLS) [file pone.0092239.s002.xls]

## Sheet: Multi BLAST (84023 sequence...
Query	Lowest E-value	Accession (E-value)	Description (E-value)
contig10	0	ACO11450	Leukocyte elastase inhibitor [Caligus rogercresseyi].
contig11	0	ACO11450	Leukocyte elastase inhibitor [Caligus rogercresseyi].
contig17	0	ACO10196	Chymotrypsin-C precursor [Caligus rogercresseyi].
contig25	0	Q9XTL9	PYG_DROME Glycogen phosphorylase OS=Drosophila melanogaster GN=GlyP PE=2 SV=2
contig34	0	ABU41136	vitellogenin-like protein [Lepeophtheirus salmonis].
contig39	0	ACO11054	Glycerophosphoryl diester phosphodiesterase precursor [Caligus rogercresseyi].
contig41	0	EFX89061	hypothetical protein DAPPUDRAFT_304684 [Daphnia pulex].
contig44	0	EFX73753	hypothetical protein DAPPUDRAFT_215456 [Daphnia pulex].
contig45	0	AAR01303	elongation factor-2, partial [Mesocyclops edax].
contig54	0	EFX63470	hypothetical protein DAPPUDRAFT_67074, partial [Daphnia pulex].
contig56	0	Q8MRC9	GALT9_DROME Putative polypeptide N-acetylgalactosaminyltransferase 9 OS=Drosophila melanogaster GN=pgant9 PE=2 SV=2
contig58	0	EFX73929	hypothetical protein DAPPUDRAFT_109408 [Daphnia pulex].
contig60	0	ACO11320	Fructose-1,6-bisphosphatase 1 [Caligus rogercresseyi].
contig99	0	EFX83366	hypothetical protein DAPPUDRAFT_315872 [Daphnia pulex].
contig100	0	ACO12915	Histidyl-tRNA synthetase, cytoplasmic [Lepeophtheirus salmonis].
contig108	0	EFX74435	hypothetical protein DAPPUDRAFT_307317 [Daphnia pulex].
contig119	0	EFX77109	hypothetical protein DAPPUDRAFT_198525 [Daphnia pulex].
contig127	0	EFX72417	hypothetical protein DAPPUDRAFT_308310 [Daphnia pulex].
contig129	0	EFX84686	hypothetical protein DAPPUDRAFT_209520, partial [Daphnia pulex].
contig130	0	EFX80375	hypothetical protein DAPPUDRAFT_304007 [Daphnia pulex].
contig131	0	ABU41136	vitellogenin-like protein [Lepeophtheirus salmonis].
contig147	0	ACO14875	Ribose-phosphate pyrophosphokinase 1 [Caligus clemensi].
contig150	0	ACO13065	Sulfide:quinone oxidoreductase, mitochondrial precursor [Lepeophtheirus salmonis].
contig169	0	Q8N201	INT1_HUMAN Integrator complex subunit 1 OS=Homo sapiens GN=INTS1 PE=1 SV=2
contig170	0	ACO11422	Bleomycin hydrolase [Caligus rogercresseyi].
contig173	0	ACO10363	DNA-directed RNA polymerase III subunit RPC5 [Caligus rogercresseyi].
contig174	0	Q64380	SARDH_RAT Sarcosine dehydrogenase, mitochondrial OS=Rattus norvegicus GN=Sardh PE=1 SV=2
contig175	0	Q5REX3	ZFR_PONAB Zinc finger RNA-binding protein OS=Pongo abelii GN=ZFR PE=2 SV=1
contig179	0	P24785	MLE_DROME Dosage compensation regulator OS=Drosophila melanogaster GN=mle PE=2 SV=2
contig182	0	EFX79887	hypothetical protein DAPPUDRAFT_319185 [Daphnia pulex].
contig211	0	ACO12521	arginine N-methyltransferase 1 [Lepeophtheirus salmonis].
contig212	0	O75592	MYCB2_HUMAN Probable E3 ubiquitin-protein ligase MYCBP2 OS=Homo sapiens GN=MYCBP2 PE=1 SV=3
contig215	0	ACO12290	60S acidic ribosomal protein P0 [Lepeophtheirus salmonis].
contig217	0	ACO10873	ATP synthase subunit gamma, mitochondrial precursor [Caligus rogercresseyi].
contig218	0	EFX70875	hypothetical protein DAPPUDRAFT_327753 [Daphnia pulex].
contig223	0	ACO10426	Transcriptional activator protein Pur-alpha [Caligus rogercresseyi].
contig225	0	ACO11596	C12orf41 homolog [Caligus rogercresseyi].
contig239	0	EFX69085	hypothetical protein DAPPUDRAFT_203047 [Daphnia pulex].
contig242	0	EFX76950	hypothetical protein DAPPUDRAFT_306007 [Daphnia pulex].
contig249	0	ACO10726	disulfide-isomerase A3 precursor [Caligus rogercresseyi].
contig250	0	P41233	ABCA1_MOUSE ATP-binding cassette sub-family A member 1 OS=Mus musculus GN=Abca1 PE=1 SV=4
contig253	0	EFX81388	hypothetical protein DAPPUDRAFT_303471 [Daphnia pulex].
contig254	0	ADC55251	mitochondrial ATP synthase subunit alpha precursor [Litopenaeus vannamei].
contig260	0	ACO10726	disulfide-isomerase A3 precursor [Caligus rogercresseyi].
contig262	0	Q922B2	SYDC_MOUSE Aspartate--tRNA ligase, cytoplasmic OS=Mus musculus GN=Dars PE=2 SV=2
contig263	0	EFX87106	myosin heavy chain isoform 3 [Daphnia pulex].
contig277	0	EFX90376	hypothetical protein DAPPUDRAFT_186919 [Daphnia pulex].
contig285	0	EFX71841	hypothetical protein DAPPUDRAFT_201385 [Daphnia pulex].
contig288	0	EFX78769	hypothetical protein DAPPUDRAFT_319998 [Daphnia pulex].
contig291	0	Q969H0	FBXW7_HUMAN F-box/WD repeat-containing protein 7 OS=Homo sapiens GN=FBXW7 PE=1 SV=1
contig298	0	EFX67497	hypothetical protein DAPPUDRAFT_218652 [Daphnia pulex].
contig299	0	ACO10242	Carboxypeptidase B [Caligus rogercresseyi].
contig303	0	CAO00434	unnamed protein product [Lepeophtheirus salmonis].
contig309	0	EFX70648	hypothetical protein DAPPUDRAFT_202177 [Daphnia pulex].
contig313	0	ABX89903	inducible heat shock protein 70 [Tigriopus japonicus].
contig320	0	EFX71525	hypothetical protein DAPPUDRAFT_308857 [Daphnia pulex].
contig329	0	ACO14876	Probable pyruvate dehydrogenase E1 component subunit alpha, mitochondrial precursor [Caligus clemensi].
contig333	0	ACO12709	Tubulin alpha-1 chain [Lepeophtheirus salmonis].
contig337	0	ACO10813	Zinc finger protein 277 [Caligus rogercresseyi].
contig341	0	ACO11155	Carboxypeptidase B [Caligus rogercresseyi].
contig344	0	EFX71530	hypothetical protein DAPPUDRAFT_308853 [Daphnia pulex].
contig348	0	Q96JB2	COG3_HUMAN Conserved oligomeric Golgi complex subunit 3 OS=Homo sapiens GN=COG3 PE=1 SV=3
contig350	0	ADV59559	heat shock protein 60 [Paracyclopina nana].
contig352	0	AFV39703	glutamine synthetase 2 [Pacifastacus leniusculus].
contig365	0	ACO12540	Phosphate carrier protein, mitochondrial precursor [Lepeophtheirus salmonis].
contig366	0	ACO12198	Tubulin alpha-1 chain [Lepeophtheirus salmonis].
contig367	0	BAJ23879	glycogen phosphorylase [Marsupenaeus japonicus].
contig369	0	EFX75314	hypothetical protein DAPPUDRAFT_306844 [Daphnia pulex].
contig376	0	ABU41136	vitellogenin-like protein [Lepeophtheirus salmonis].
contig381	0	EFX65678	hypothetical protein DAPPUDRAFT_303553 [Daphnia pulex].
contig401	0	ACO11311	Kynurenine/alpha-aminoadipate aminotransferase mitochondrial precursor [Caligus rogercresseyi].
contig424	0	ACO15559	Fumarylacetoacetase [Caligus clemensi].
contig431	0	ACO10850	ATP-dependent RNA helicase DDX39 [Caligus rogercresseyi].
contig433	0	O97159	CHDM_DROME Chromodomain-helicase-DNA-binding protein Mi-2 homolog OS=Drosophila melanogaster GN=Mi-2 PE=1 SV=2
contig436	0	Q69ZR2	HECD1_MOUSE E3 ubiquitin-protein ligase HECTD1 OS=Mus musculus GN=Hectd1 PE=1 SV=2
contig439	0	Q96HN2	SAHH3_HUMAN Putative adenosylhomocysteinase 3 OS=Homo sapiens GN=AHCYL2 PE=1 SV=1
contig444	0	ACO10725	Eukaryotic translation initiation factor 3 subunit E [Caligus rogercresseyi].
contig454	0	Q6P286	DHTK1_XENLA Probable 2-oxoglutarate dehydrogenase E1 component DHKTD1, mitochondrial OS=Xenopus laevis GN=dhtkd1 PE=2 SV=1
contig456	0	ACO10756	Nuclear prelamin A recognition factor-like protein [Caligus rogercresseyi].
contig459	0	O54774	AP3D1_MOUSE AP-3 complex subunit delta-1 OS=Mus musculus GN=Ap3d1 PE=1 SV=1
contig465	0	EFX71787	hypothetical protein DAPPUDRAFT_326816 [Daphnia pulex].
contig470	0	EFX79855	hypothetical protein DAPPUDRAFT_304369 [Daphnia pulex].
contig476	0	Q13310	PABP4_HUMAN Polyadenylate-binding protein 4 OS=Homo sapiens GN=PABPC4 PE=1 SV=1
contig478	0	Q9NY33	DPP3_HUMAN Dipeptidyl peptidase 3 OS=Homo sapiens GN=DPP3 PE=1 SV=2
contig481	0	EFX90149	hypothetical protein DAPPUDRAFT_300165 [Daphnia pulex].
contig485	0	ACO14798	Mo25 [Caligus clemensi].
contig489	0	AAN77377	smooth endoplasmic reticulum calcium ATPase [Porcellio scaber].
contig497	0	ACO10333	Thymidine kinase 2, mitochondrial precursor [Caligus rogercresseyi].
contig501	0	O35134	RPA1_MOUSE DNA-directed RNA polymerase I subunit RPA1 OS=Mus musculus GN=Polr1a PE=1 SV=2
contig512	0	AEK49107	Tudor staphylococcal nuclease [Penaeus monodon].
contig513	0	EFX74207	Cct5-prov protein [Daphnia pulex].
contig514	0	EFX71305	hypothetical protein DAPPUDRAFT_308950 [Daphnia pulex].
contig516	0	ACO11829	Eukaryotic translation initiation factor 3 subunit H [Lepeophtheirus salmonis].
contig520	0	Q5T2S8	ARMC4_HUMAN Armadillo repeat-containing protein 4 OS=Homo sapiens GN=ARMC4 PE=2 SV=1
contig540	0	AFK65746	ubiquitin-activating enzyme E1 [Eriocheir sinensis].
contig543	0	EFX84879	G-protein-coupled receptor kinase [Daphnia pulex].
contig550	0	EFX90349	hypothetical protein DAPPUDRAFT_300069 [Daphnia pulex].
contig557	0	Q9VWH4	IDH3A_DROME Probable isocitrate dehydrogenase [NAD] subunit alpha, mitochondrial OS=Drosophila melanogaster GN=l(1)G0156 PE=2 SV=1
contig564	0	EFX71536	hypothetical protein DAPPUDRAFT_327131 [Daphnia pulex].
contig571	0	ACO15015	LTV1 homolog [Caligus clemensi].
contig607	0	Q24498	RY44_DROME Ryanodine receptor 44F OS=Drosophila melanogaster GN=Rya-r44F PE=1 SV=3
contig611	0	EFX87671	hypothetical protein DAPPUDRAFT_306578 [Daphnia pulex].
contig612	0	AFD54569	vasa [Lepeophtheirus salmonis].
contig613	0	EFX84151	hypothetical protein DAPPUDRAFT_194753 [Daphnia pulex].
contig621	0	EFX74096	hypothetical protein DAPPUDRAFT_307456 [Daphnia pulex].
contig622	0	EFX86145	hypothetical protein DAPPUDRAFT_313175 [Daphnia pulex].
contig623	0	ACO11105	Coatomer subunit epsilon [Caligus rogercresseyi].
contig624	0	EFX75703	hypothetical protein DAPPUDRAFT_214226 [Daphnia pulex].
contig643	0	EFX77111	hypothetical protein DAPPUDRAFT_213575 [Daphnia pulex].
contig649	0	EFX82767	hypothetical protein DAPPUDRAFT_316476 [Daphnia pulex].
contig653	0	P34897	GLYM_HUMAN Serine hydroxymethyltransferase, mitochondrial OS=Homo sapiens GN=SHMT2 PE=1 SV=3
contig654	0	Q5ZIU3	DYRK2_CHICK Dual specificity tyrosine-phosphorylation-regulated kinase 2 OS=Gallus gallus GN=DYRK2 PE=2 SV=1
contig657	0	EFX73813	ABC protein, subfamily ABCF [Daphnia pulex].
contig678	0	EFX87506	hypothetical protein DAPPUDRAFT_306375 [Daphnia pulex].
contig681	0	ACO14840	Carboxypeptidase B [Caligus clemensi].
contig686	0	ACO12183	Cell division protein kinase 5 [Lepeophtheirus salmonis].
contig689	0	ADV59561	heat shock protein 90 [Paracyclopina nana].
contig696	0	ACO12706	Developmentally-regulated GTP-binding protein 2 [Lepeophtheirus salmonis].
contig711	0	EFX67104	hypothetical protein DAPPUDRAFT_302210 [Daphnia pulex].
contig713	0	ACO11542	Elongation of very long chain fatty acids protein AAEL008004 [Caligus rogercresseyi].
contig717	0	EFX79142	hypothetical protein DAPPUDRAFT_304945 [Daphnia pulex].
contig718	0	O95071	UBR5_HUMAN E3 ubiquitin-protein ligase UBR5 OS=Homo sapiens GN=UBR5 PE=1 SV=2
contig722	0	EFX87506	hypothetical protein DAPPUDRAFT_306375 [Daphnia pulex].
contig724	0	EFX83484	hypothetical protein DAPPUDRAFT_187868 [Daphnia pulex].
contig733	0	ACO11163	Anionic trypsin-2 precursor [Caligus rogercresseyi].
contig739	0	P48722	HS74L_MOUSE Heat shock 70 kDa protein 4L OS=Mus musculus GN=Hspa4l PE=1 SV=2
contig758	0	EFX69613	hypothetical protein DAPPUDRAFT_62030 [Daphnia pulex].
contig772	0	ADD38123	Acyl-CoA:lysophosphatidylglycerol acyltransferase 1 [Lepeophtheirus salmonis].
contig783	0	Q9Y697	NFS1_HUMAN Cysteine desulfurase, mitochondrial OS=Homo sapiens GN=NFS1 PE=1 SV=3
contig784	0	Q6EE31	TCPQ_CHICK T-complex protein 1 subunit theta OS=Gallus gallus GN=CCT8 PE=1 SV=3
contig804	0	EFX88171	hypothetical protein DAPPUDRAFT_42116 [Daphnia pulex].
contig814	0	EFX70372	hypothetical protein DAPPUDRAFT_328137 [Daphnia pulex].
contig825	0	EFX80442	hypothetical protein DAPPUDRAFT_304127 [Daphnia pulex].
contig828	0	EFX75422	hypothetical protein DAPPUDRAFT_306806 [Daphnia pulex].
contig832	0	EFX87538	hypothetical protein DAPPUDRAFT_192225 [Daphnia pulex].
contig840	0	ACO10681	Cytochrome P450 3A24 [Caligus rogercresseyi].
contig845	0	EFX68226	structural maintenance of chromosome protein 3 [Daphnia pulex].
contig856	0	Q8C547	HTR5B_MOUSE HEAT repeat-containing protein 5B OS=Mus musculus GN=Heatr5b PE=2 SV=3
contig861	0	ACA03523	heat shock protein 70 precursor [Tigriopus japonicus].
contig863	0	O02373	UGDH_DROME UDP-glucose 6-dehydrogenase OS=Drosophila melanogaster GN=sgl PE=1 SV=1
contig865	0	Q9QXL2	KI21A_MOUSE Kinesin-like protein KIF21A OS=Mus musculus GN=Kif21a PE=1 SV=2
contig872	0	EFX88810	hypothetical protein DAPPUDRAFT_41567 [Daphnia pulex].
contig881	0	BAC66140	projectin [Procambarus clarkii].
contig882	0	EFX74288	hypothetical protein DAPPUDRAFT_307351 [Daphnia pulex].
contig892	0	EFX81005	hypothetical protein DAPPUDRAFT_50689 [Daphnia pulex].
contig894	0	ABU41136	vitellogenin-like protein [Lepeophtheirus salmonis].
contig902	0	Q9UPE1	SRPK3_HUMAN SRSF protein kinase 3 OS=Homo sapiens GN=SRPK3 PE=1 SV=2
contig903	0	ACO11745	UBX domain-containing protein 2 [Caligus rogercresseyi].
contig910	0	EFX66887	hypothetical protein DAPPUDRAFT_302263 [Daphnia pulex].
contig912	0	ACO12349	26S protease regulatory subunit S10B [Lepeophtheirus salmonis].
contig922	0	ACO15408	Transmembrane protein nessy [Caligus clemensi].
contig923	0	EFX87625	hypothetical protein DAPPUDRAFT_306444 [Daphnia pulex].
contig925	0	EFX79930	hypothetical protein DAPPUDRAFT_52079 [Daphnia pulex].
contig932	0	A2A4P0	DHX8_MOUSE ATP-dependent RNA helicase DHX8 OS=Mus musculus GN=Dhx8 PE=2 SV=1
contig933	0	ABK59872	ME2 [Tigriopus californicus].
contig940	0	P59669	UBIQP_GEOCY Polyubiquitin OS=Geodia cydonium PE=2 SV=2
contig946	0	ACO11598	Probable 1-acyl-sn-glycerol-3-phosphate acyltransferase [Caligus rogercresseyi].
contig954	0	EFX88768	hypothetical protein DAPPUDRAFT_220996 [Daphnia pulex].
contig959	0	EFX87297	hypothetical protein DAPPUDRAFT_43397, partial [Daphnia pulex].
contig962	0	Q9ULI0	ATD2B_HUMAN ATPase family AAA domain-containing protein 2B OS=Homo sapiens GN=ATAD2B PE=1 SV=3
contig973	0	ACO12283	Eukaryotic initiation factor 4A-II [Lepeophtheirus salmonis].
contig976	0	EFX79579	hypothetical protein DAPPUDRAFT_212503 [Daphnia pulex].
contig987	0	EFX79816	hypothetical protein DAPPUDRAFT_304382 [Daphnia pulex].
contig991	0	ACO11164	GTP-binding protein 128up [Caligus rogercresseyi].
contig992	0	ACO10569	Surfeit locus protein 4 homolog [Caligus rogercresseyi].
contig995	0	ACO12425	Deoxyribonuclease tatD [Lepeophtheirus salmonis].
contig1001	0	EFX66194	hypothetical protein DAPPUDRAFT_302914 [Daphnia pulex].
contig1003	0	ADD38225	Proclotting enzyme [Lepeophtheirus salmonis].
contig1010	0	EFX86378	hypothetical protein DAPPUDRAFT_313219 [Daphnia pulex].
contig1012	0	EFX81498	hypothetical protein DAPPUDRAFT_303481 [Daphnia pulex].
contig1018	0	ADD24423	cAMP-dependent protein kinase type I regulatory subunit [Lepeophtheirus salmonis].
contig1022	0	ADM67891	NADH dehydrogenase subunit 4 (mitochondrion) [Caligus rogercresseyi].
contig1032	0	EFX87104	myosin heavy chain isoform 1 [Daphnia pulex].
contig1033	0	EFX76662	hypothetical protein DAPPUDRAFT_322171 [Daphnia pulex].
contig1035	0	Q5U3S1	KATL1_DANRE Katanin p60 ATPase-containing subunit A-like 1 OS=Danio rerio GN=katnal1 PE=2 SV=1
contig1040	0	EFX70604	hypothetical protein DAPPUDRAFT_309394 [Daphnia pulex].
contig1043	0	EFX86763	hypothetical protein DAPPUDRAFT_307851 [Daphnia pulex].
contig1051	0	EFX84969	hypothetical protein DAPPUDRAFT_300830 [Daphnia pulex].
contig1067	0	EFX88799	hypothetical protein DAPPUDRAFT_187192 [Daphnia pulex].
contig1087	0	ADD38146	Isocitrate dehydrogenase cytoplasmic [Lepeophtheirus salmonis].
contig1099	0	EFX88404	hypothetical protein DAPPUDRAFT_305605 [Daphnia pulex].
contig1103	0	EFX81621	secretory pathway calcium atpase-like protein [Daphnia pulex].
contig1114	0	ACO11168	60S ribosomal export protein NMD3 [Caligus rogercresseyi].
contig1128	0	EFX70312	hypothetical protein DAPPUDRAFT_202418 [Daphnia pulex].
contig1129	0	EFX85012	hypothetical protein DAPPUDRAFT_300808 [Daphnia pulex].
contig1130	0	ACO14661	Alkaline phosphatase, tissue-nonspecific isozyme precursor [Caligus clemensi].
contig1136	0	EFX84789	hypothetical protein DAPPUDRAFT_209135 [Daphnia pulex].
contig1138	0	EFX75273	putative Bromodomain and PHD finger-containing protein [Daphnia pulex].
contig1141	0	BAM65721	myosin heavy chain type 1 [Litopenaeus vannamei].
contig1142	0	EFX87106	myosin heavy chain isoform 3 [Daphnia pulex].
contig1156	0	EFX79816	hypothetical protein DAPPUDRAFT_304382 [Daphnia pulex].
contig1165	0	O96028	NSD2_HUMAN Histone-lysine N-methyltransferase NSD2 OS=Homo sapiens GN=WHSC1 PE=1 SV=1
contig1169	0	EFX84992	hypothetical protein DAPPUDRAFT_300820 [Daphnia pulex].
contig1184	0	ACO10789	Elongation of very long chain fatty acids protein AAEL008004 [Caligus rogercresseyi].
contig1188	0	ACO11640	Histone acetyltransferase type B catalytic subunit [Caligus rogercresseyi].
contig1189	0	Q2KHP8	TYW1_XENLA tRNA wybutosine-synthesizing protein 1 homolog OS=Xenopus laevis GN=tyw1 PE=2 SV=1
contig1202	0	AAP49384	glutamate dehydrogenase [Tigriopus californicus].
contig1205	0	EFX67972	hypothetical protein DAPPUDRAFT_63587, partial [Daphnia pulex].
contig1206	0	Q4FZT9	PSMD2_RAT 26S proteasome non-ATPase regulatory subunit 2 OS=Rattus norvegicus GN=Psmd2 PE=2 SV=1
contig1212	0	ACO15352	Probable histone-binding protein Caf1 [Caligus clemensi].
contig1218	0	Q99PV0	PRP8_MOUSE Pre-mRNA-processing-splicing factor 8 OS=Mus musculus GN=Prpf8 PE=1 SV=2
contig1226	0	P49283	MVL_DROME Protein Malvolio OS=Drosophila melanogaster GN=Mvl PE=2 SV=2
contig1234	0	EFX78442	hypothetical protein DAPPUDRAFT_213033 [Daphnia pulex].
contig1237	0	EFX72246	hypothetical protein DAPPUDRAFT_201206 [Daphnia pulex].
contig1238	0	EFX74241	hypothetical protein DAPPUDRAFT_307390 [Daphnia pulex].
contig1244	0	ACO14908	l237Cc [Caligus clemensi].
contig1247	0	EFX89786	hypothetical protein DAPPUDRAFT_126713 [Daphnia pulex].
contig1248	0	EFX69083	hypothetical protein DAPPUDRAFT_329474 [Daphnia pulex].
contig1255	0	ACO12996	D-lactate dehydrogenase [Lepeophtheirus salmonis].
contig1256	0	Q9VLT5	POE_DROME Protein purity of essence OS=Drosophila melanogaster GN=poe PE=1 SV=1
contig1257	0	AET79205	sterile-alpha and armadillo motif containing protein [Litopenaeus vannamei].
contig1258	0	ACO11494	Mevalonate kinase [Caligus rogercresseyi].
contig1260	0	EFX82093	hypothetical protein DAPPUDRAFT_302594 [Daphnia pulex].
contig1267	0	B0X6P7	EIF3D_CULQU Eukaryotic translation initiation factor 3 subunit D OS=Culex quinquefasciatus GN=eIF3-S7 PE=3 SV=1
contig1281	0	EFX76824	putative MCM2, Minichromosome maintenance complex component 2 [Daphnia pulex].
contig1284	0	ACO10921	phosphatase 1 regulatory subunit 7 [Caligus rogercresseyi].
contig1285	0	AGF90965	Na+/K+-ATPase [Portunus trituberculatus].
contig1311	0	ACO11101	Probable phosphotransferase LOC123688 [Caligus rogercresseyi].
contig1313	0	ACO15418	Abhydrolase domain-containing protein 7 [Caligus clemensi].
contig1320	0	Q96CW5	GCP3_HUMAN Gamma-tubulin complex component 3 OS=Homo sapiens GN=TUBGCP3 PE=1 SV=2
contig1328	0	ACO15013	Pre-mRNA-processing factor 19 [Caligus clemensi].
contig1350	0	AEV42204	glucose-regulated protein 78kDa [Eurytemora affinis].
contig1351	0	Q7ZVF3	DHSA_DANRE Succinate dehydrogenase [ubiquinone] flavoprotein subunit, mitochondrial OS=Danio rerio GN=sdha PE=2 SV=2
contig1360	0	EFX77585	hypothetical protein DAPPUDRAFT_198312 [Daphnia pulex].
contig1361	0	P67963	KC1A_XENLA Casein kinase I isoform alpha OS=Xenopus laevis GN=csnk1a1 PE=2 SV=1
contig1367	0	EFX81416	hypothetical protein DAPPUDRAFT_188084 [Daphnia pulex].
contig1376	0	ACO10752	Transmembrane protein 115 [Caligus rogercresseyi].
contig1377	0	EFX76338	hypothetical protein DAPPUDRAFT_55223, partial [Daphnia pulex].
contig1386	0	EFX79573	hypothetical protein DAPPUDRAFT_304508 [Daphnia pulex].
contig1389	0	ACO15366	Serine/threonine-protein phosphatase PP1-beta [Caligus clemensi].
contig1390	0	BAK61430	myosin heavy chain type b [Marsupenaeus japonicus].
contig1395	0	ACO10233	Aspartate aminotransferase, mitochondrial precursor [Caligus rogercresseyi].
contig1397	0	EFX82581	hypothetical protein DAPPUDRAFT_48979 [Daphnia pulex].
contig1401	0	EFX90375	putative hedgehog receptor patched [Daphnia pulex].
contig1406	0	ACO11361	WD repeat and SOF domain-containing protein 1 [Caligus rogercresseyi].
contig1413	0	EFX89764	hypothetical protein DAPPUDRAFT_303127 [Daphnia pulex].
contig1414	0	AEG80154	Tcp-1-beta [Litopenaeus vannamei].
contig1417	0	Q6ZS30	NBEL1_HUMAN Neurobeachin-like protein 1 OS=Homo sapiens GN=NBEAL1 PE=2 SV=3
contig1418	0	O55029	COPB2_MOUSE Coatomer subunit beta' OS=Mus musculus GN=Copb2 PE=2 SV=2
contig1422	0	EFX69099	putative MCM4, Minichromosome maintenance complex component 4 [Daphnia pulex].
contig1423	0	EFX80619	hypothetical protein DAPPUDRAFT_50984 [Daphnia pulex].
contig1424	0	ACO15085	DnaJ homolog subfamily C member 7 [Caligus clemensi].
contig1431	0	ACO10552	Synaptic glycoprotein SC2 [Caligus rogercresseyi].
contig1432	0	EFX88024	hypothetical protein DAPPUDRAFT_305659 [Daphnia pulex].
contig1438	0	ACO11618	Cathepsin B precursor [Caligus rogercresseyi].
contig1443	0	ACO15178	Sphingolipid delta4-desaturase DES1 [Caligus clemensi].
contig1445	0	EFX69050	hypothetical protein DAPPUDRAFT_329527 [Daphnia pulex].
contig1447	0	EFX69646	hypothetical protein DAPPUDRAFT_62053 [Daphnia pulex].
contig1455	0	ACO14843	Lysosomal aspartic protease precursor [Caligus clemensi].
contig1480	0	EFX67330	putative CCCTC-binding factor protein [Daphnia pulex].
contig1489	0	ACO15465	Dolichyl-diphosphooligosaccharide--protein glycosyltransferase 48 kDa subunit precursor [Caligus clemensi].
contig1501	0	EFX74608	hypothetical protein DAPPUDRAFT_307216 [Daphnia pulex].
contig1503	0	O95985	TOP3B_HUMAN DNA topoisomerase 3-beta-1 OS=Homo sapiens GN=TOP3B PE=1 SV=1
contig1505	0	O95373	IPO7_HUMAN Importin-7 OS=Homo sapiens GN=IPO7 PE=1 SV=1
contig1507	0	ACO12528	60S ribosomal protein L4 [Lepeophtheirus salmonis].
contig1512	0	P49189	AL9A1_HUMAN 4-trimethylaminobutyraldehyde dehydrogenase OS=Homo sapiens GN=ALDH9A1 PE=1 SV=3
contig1513	0	Q9VQX4	PNCB_DROME Nicotinate phosphoribosyltransferase OS=Drosophila melanogaster GN=CG3714 PE=2 SV=2
contig1522	0	EFX69052	hypothetical protein DAPPUDRAFT_62647 [Daphnia pulex].
contig1526	0	ADT80930	extracellular signal-regulated kinase 1/2 [Penaeus monodon].
contig1534	0	EFX66834	hypothetical protein DAPPUDRAFT_64323 [Daphnia pulex].
contig1540	0	ACO11448	Soluble calcium-activated nucleotidase 1 [Caligus rogercresseyi].
contig1541	0	Q5DW34	EHMT1_MOUSE Histone-lysine N-methyltransferase EHMT1 OS=Mus musculus GN=Ehmt1 PE=1 SV=2
contig1542	0	EFX76851	hypothetical protein DAPPUDRAFT_54893 [Daphnia pulex].
contig1549	0	ACO10661	NADH dehydrogenase iron-sulfur protein 2, mitochondrial precursor [Caligus rogercresseyi].
contig1551	0	EFX77061	hypothetical protein DAPPUDRAFT_54719 [Daphnia pulex].
contig1559	0	EFX89598	hypothetical protein DAPPUDRAFT_310458 [Daphnia pulex].
contig1562	0	EFX86149	hypothetical protein DAPPUDRAFT_187511 [Daphnia pulex].
contig1564	0	Q7PKQ5	ACTN_ANOGA Alpha-actinin, sarcomeric OS=Anopheles gambiae GN=Actn PE=3 SV=2
contig1570	0	EFX89515	hypothetical protein DAPPUDRAFT_303261 [Daphnia pulex].
contig1571	0	ACO10356	Serine protease easter precursor [Caligus rogercresseyi].
contig1582	0	ACO10646	E3 ubiquitin-protein ligase SIAH1B [Caligus rogercresseyi].
contig1588	0	EFX81904	putative histone deacetylase HDAC3 protein [Daphnia pulex].
contig1594	0	ACO12642	Serine/threonine-protein phosphatase 2A catalytic subunit alpha isoform [Lepeophtheirus salmonis].
contig1607	0	EFX83824	hypothetical protein DAPPUDRAFT_315465 [Daphnia pulex].
contig1631	0	EFX77775	hypothetical protein DAPPUDRAFT_198149 [Daphnia pulex].
contig1647	0	EFX87576	hypothetical protein DAPPUDRAFT_42792 [Daphnia pulex].
contig1658	0	Q25452	CAC1M_MUSDO Muscle calcium channel subunit alpha-1 OS=Musca domestica PE=2 SV=1
contig1659	0	EFX82799	hypothetical protein DAPPUDRAFT_223674 [Daphnia pulex].
contig1661	0	ACO10788	Histone deacetylase 1 [Caligus rogercresseyi].
contig1666	0	ACO10649	Abhydrolase domain-containing protein 11 [Caligus rogercresseyi].
contig1668	0	Q24325	TAF2_DROME Transcription initiation factor TFIID subunit 2 OS=Drosophila melanogaster GN=Taf2 PE=1 SV=2
contig1678	0	EFX69653	hypothetical protein DAPPUDRAFT_202746 [Daphnia pulex].
contig1680	0	EFX70984	hypothetical protein DAPPUDRAFT_327633 [Daphnia pulex].
contig1682	0	EFX87591	putative AMP-activated protein kinase alpha subunit [Daphnia pulex].
contig1685	0	EFX89504	hypothetical protein DAPPUDRAFT_303263 [Daphnia pulex].
contig1700	0	ACO15310	serine protease K12H4.7 precursor [Caligus clemensi].
contig1702	0	EFX88624	hypothetical protein DAPPUDRAFT_191143 [Daphnia pulex].
contig1710	0	Q5ZLG0	AACS_CHICK Acetoacetyl-CoA synthetase OS=Gallus gallus GN=AACS PE=2 SV=1
contig1712	0	ACO15775	Mitochondrial ornithine transporter 1 [Caligus clemensi].
contig1715	0	EFX70092	hypothetical protein DAPPUDRAFT_113026 [Daphnia pulex].
contig1719	0	ACO10214	Venom allergen 5 [Caligus rogercresseyi].
contig1722	0	EFX79842	hypothetical protein DAPPUDRAFT_319272 [Daphnia pulex].
contig1725	0	EFX83462	hypothetical protein DAPPUDRAFT_315830 [Daphnia pulex].
contig1729	0	EFX84682	hypothetical protein DAPPUDRAFT_314736 [Daphnia pulex].
contig1730	0	ADM15669	myosin Va [Eriocheir sinensis].
contig1736	0	EFX81763	Argonaute 3 protein-like protein [Daphnia pulex].
contig1743	0	EFX64474	hypothetical protein DAPPUDRAFT_304899 [Daphnia pulex].
contig1750	0	EFX83972	putative histone deacetylase HDAC6 protein [Daphnia pulex].
contig1755	0	EFX88979	hypothetical protein DAPPUDRAFT_304733 [Daphnia pulex].
contig1763	0	P54960	HMDH_BLAGE 3-hydroxy-3-methylglutaryl-coenzyme A reductase OS=Blattella germanica PE=2 SV=1
contig1766	0	EFX67971	hypothetical protein DAPPUDRAFT_63551 [Daphnia pulex].
contig1778	0	Q92973	TNPO1_HUMAN Transportin-1 OS=Homo sapiens GN=TNPO1 PE=1 SV=2
contig1782	0	EFX79109	hypothetical protein DAPPUDRAFT_319863 [Daphnia pulex].
contig1800	0	Q9VH19	LMLN_DROME Leishmanolysin-like peptidase OS=Drosophila melanogaster GN=Invadolysin PE=2 SV=2
contig1810	0	ACO11475	WD repeat-containing protein 18 [Caligus rogercresseyi].
contig1815	0	ACO10255	Succinate-semialdehyde dehydrogenase [Caligus rogercresseyi].
contig1816	0	EFX79732	hypothetical protein DAPPUDRAFT_304328 [Daphnia pulex].
contig1841	0	EFX67006	hypothetical protein DAPPUDRAFT_218819 [Daphnia pulex].
contig1847	0	ACO10768	Haloalkane dehalogenase [Caligus rogercresseyi].
contig1857	0	ADD37882	Soluble NSF attachment protein [Lepeophtheirus salmonis].
contig1863	0	EFX86468	hypothetical protein DAPPUDRAFT_313075 [Daphnia pulex].
contig1868	0	ACO15175	Cell cycle control protein 50A [Caligus clemensi].
contig1871	0	ACO12162	Programmed cell death protein 4 [Lepeophtheirus salmonis].
contig1885	0	EFX85598	hypothetical protein DAPPUDRAFT_193775 [Daphnia pulex].
contig1887	0	ACO11644	Glycine N-methyltransferase [Caligus rogercresseyi].
contig1888	0	EFX88993	hypothetical protein DAPPUDRAFT_220868 [Daphnia pulex].
contig1889	0	EFX89618	hypothetical protein DAPPUDRAFT_220530 [Daphnia pulex].
contig1890	0	AF282407_1	p70 ribosomal protein S6 kinase [Artemia franciscana].
contig1895	0	Q15031	SYLM_HUMAN Probable leucine--tRNA ligase, mitochondrial OS=Homo sapiens GN=LARS2 PE=1 SV=2
contig1899	0	AEB41038	selenophosphate synthetase [Penaeus monodon].
contig1911	0	EFX86378	hypothetical protein DAPPUDRAFT_313219 [Daphnia pulex].
contig1912	0	EFX88800	ABC protein, subfamily ABCF [Daphnia pulex].
contig1913	0	EFX84657	hypothetical protein DAPPUDRAFT_209558 [Daphnia pulex].
contig1920	0	P61963	DCAF7_MOUSE DDB1- and CUL4-associated factor 7 OS=Mus musculus GN=Dcaf7 PE=2 SV=1
contig1923	0	AF512517_1	pyrroline-5-carboxylase synthase, partial [Tigriopus californicus].
contig1926	0	ACO13022	Periodic tryptophan protein 1 homolog [Lepeophtheirus salmonis].
contig1933	0	EFX84905	hypothetical protein DAPPUDRAFT_300803 [Daphnia pulex].
contig1938	0	P49819	DLDH_CANFA Dihydrolipoyl dehydrogenase, mitochondrial OS=Canis familiaris GN=DLD PE=1 SV=1
contig1942	0	EFX82076	hypothetical protein DAPPUDRAFT_302589 [Daphnia pulex].
contig1944	0	EFX69361	hypothetical protein DAPPUDRAFT_329115 [Daphnia pulex].
contig1951	0	ADD24543	Glutaryl-CoA dehydrogenase, mitochondrial [Lepeophtheirus salmonis].
contig1953	0	AFN42990	glucose-6-phosphate isomerase [Tigriopus californicus].
contig1954	0	ACO13046	Polycomb protein esc [Lepeophtheirus salmonis].
contig1974	0	ACO11541	Uricase [Caligus rogercresseyi].
contig1985	0	ACO15638	Elongation factor Tu, mitochondrial precursor [Caligus clemensi].
contig1986	0	EFX76569	putative mitochondrial aconitate hydratase [Daphnia pulex].
contig1991	0	Q8BPN8	DMXL2_MOUSE DmX-like protein 2 OS=Mus musculus GN=Dmxl2 PE=1 SV=3
contig1995	0	Q504Q3	PAN2_HUMAN PAB-dependent poly(A)-specific ribonuclease subunit 2 OS=Homo sapiens GN=PAN2 PE=1 SV=3
contig2009	0	EFX88997	hypothetical protein DAPPUDRAFT_41064 [Daphnia pulex].
contig2019	0	ACO11173	NADH-cytochrome b5 reductase 2 [Caligus rogercresseyi].
contig2022	0	ACO12018	26S protease regulatory subunit 4 [Lepeophtheirus salmonis].
contig2025	0	Q96RV3	PCX1_HUMAN Pecanex-like protein 1 OS=Homo sapiens GN=PCNX PE=1 SV=2
contig2026	0	AFK24473	protein phosphatase 2A regulatory subunit B [Scylla paramamosain].
contig2032	0	EFX69947	hypothetical protein DAPPUDRAFT_328579 [Daphnia pulex].
contig2040	0	EFX70325	hypothetical protein DAPPUDRAFT_300527 [Daphnia pulex].
contig2057	0	Q9DE14	ATR_XENLA Serine/threonine-protein kinase atr OS=Xenopus laevis GN=atr PE=1 SV=2
contig2059	0	EFX71611	hypothetical protein DAPPUDRAFT_327006 [Daphnia pulex].
contig2060	0	EFX72595	glycogen synthase kinase 3 beta [Daphnia pulex].
contig2063	0	BAM65720	myosin heavy chain type 2 [Penaeus monodon].
contig2078	0	ACO10757	BAT4 homolog [Caligus rogercresseyi].
contig2081	0	AF190129_1	Na+/K+/2Cl- cotransporter [Callinectes sapidus].
contig2089	0	Q9VEC1	MED17_DROME Mediator of RNA polymerase II transcription subunit 17 OS=Drosophila melanogaster GN=MED17 PE=1 SV=1
contig2101	0	EFX68537	putative tuberous sclerosis 2 isoform 3-like protein [Daphnia pulex].
contig2102	0	EFX63333	hypothetical protein DAPPUDRAFT_307683 [Daphnia pulex].
contig2104	0	EFX85424	hypothetical protein DAPPUDRAFT_45739 [Daphnia pulex].
contig2105	0	ACO12850	Ubiquitin carboxyl-terminal hydrolase 14 [Lepeophtheirus salmonis].
contig2111	0	ACO10974	46 kDa FK506-binding nuclear protein [Caligus rogercresseyi].
contig2112	0	EFX78398	hypothetical protein DAPPUDRAFT_320530 [Daphnia pulex].
contig2117	0	EFX79897	hypothetical protein DAPPUDRAFT_304340 [Daphnia pulex].
contig2118	0	ACO10273	Succinyl-CoA:3-ketoacid-coenzyme A transferase 1, mitochondrial precursor [Caligus rogercresseyi].
contig2120	0	EFX84687	hypothetical protein DAPPUDRAFT_222950 [Daphnia pulex].
contig2127	0	EFX88131	hypothetical protein DAPPUDRAFT_305711 [Daphnia pulex].
contig2138	0	ADD38066	Pre-mRNA-splicing factor RBM22 [Lepeophtheirus salmonis].
contig2139	0	ADD24427	Protein pellino [Lepeophtheirus salmonis].
contig2147	0	EFX90195	hypothetical protein DAPPUDRAFT_205517 [Daphnia pulex].
contig2151	0	ACO10539	MAP kinase-interacting serine/threonine-protein kinase 2 [Caligus rogercresseyi].
contig2155	0	EFX74403	hypothetical protein DAPPUDRAFT_57163 [Daphnia pulex].
contig2157	0	P13607	ATNA_DROME Sodium/potassium-transporting ATPase subunit alpha OS=Drosophila melanogaster GN=Atpalpha PE=1 SV=3
contig2158	0	EFX73080	hypothetical protein DAPPUDRAFT_325592 [Daphnia pulex].
contig2162	0	Q9VLS1	KPBB_DROME Probable phosphorylase b kinase regulatory subunit beta OS=Drosophila melanogaster GN=CG8475 PE=2 SV=2
contig2173	0	ACO12682	Cell differentiation protein RCD1 homolog [Lepeophtheirus salmonis].
contig2174	0	Q6PFX9	TNKS1_MOUSE Tankyrase-1 OS=Mus musculus GN=Tnks PE=1 SV=1
contig2177	0	ACO11991	Long-chain specific acyl-CoA dehydrogenase, mitochondrial precursor [Lepeophtheirus salmonis].
contig2178	0	AGF90965	Na+/K+-ATPase [Portunus trituberculatus].
contig2184	0	EFX87106	myosin heavy chain isoform 3 [Daphnia pulex].
contig2187	0	ACO11326	Elongation factor Tu, mitochondrial precursor [Caligus rogercresseyi].
contig2195	0	Q8BHG1	NRDC_MOUSE Nardilysin OS=Mus musculus GN=Nrd1 PE=1 SV=1
contig2207	0	ACO10755	hydroxyacylglutathione hydrolase 3, mitochondrial precursor [Caligus rogercresseyi].
contig2216	0	EFX71233	hypothetical protein DAPPUDRAFT_309150 [Daphnia pulex].
contig2220	0	EFX89124	hypothetical protein DAPPUDRAFT_310743 [Daphnia pulex].
contig2221	0	ACO10981	S-methyl-5-thioadenosine phosphorylase [Caligus rogercresseyi].
contig2223	0	EFX77789	hypothetical protein DAPPUDRAFT_305316 [Daphnia pulex].
contig2225	0	Q7SXN5	DNM1L_DANRE Dynamin-1-like protein OS=Danio rerio GN=dnm1l PE=2 SV=1
contig2229	0	ACO10314	CAAX prenyl protease 1 homolog [Caligus rogercresseyi].
contig2230	0	EFX81884	hypothetical protein DAPPUDRAFT_49564 [Daphnia pulex].
contig2251	0	Q6TGS6	SYYC_DANRE Tyrosine--tRNA ligase, cytoplasmic OS=Danio rerio GN=yars PE=2 SV=2
contig2267	0	ACO15075	Ornithine aminotransferase, mitochondrial precursor [Caligus clemensi].
contig2272	0	Q6ZQ08	CNOT1_MOUSE CCR4-NOT transcription complex subunit 1 OS=Mus musculus GN=Cnot1 PE=1 SV=2
contig2276	0	EFX68018	hypothetical protein DAPPUDRAFT_260737 [Daphnia pulex].
contig2280	0	ACO10570	Ankyrin repeat, SAM and basic leucine zipper domain-containing protein 1 [Caligus rogercresseyi].
contig2285	0	Q96QK1	VPS35_HUMAN Vacuolar protein sorting-associated protein 35 OS=Homo sapiens GN=VPS35 PE=1 SV=2
contig2291	0	EFX67299	hypothetical protein DAPPUDRAFT_302045 [Daphnia pulex].
contig2301	0	Q8B0H5	L_VSIVS RNA-directed RNA polymerase L OS=Vesicular stomatitis Indiana virus (strain 85CLB South America) GN=L PE=3 SV=1
contig2319	0	Q16822	PCKGM_HUMAN Phosphoenolpyruvate carboxykinase [GTP], mitochondrial OS=Homo sapiens GN=PCK2 PE=1 SV=3
contig2322	0	EFX87567	hypothetical protein DAPPUDRAFT_312053 [Daphnia pulex].
contig2324	0	O60231	DHX16_HUMAN Putative pre-mRNA-splicing factor ATP-dependent RNA helicase DHX16 OS=Homo sapiens GN=DHX16 PE=1 SV=2
contig2326	0	ACO15288	Trypsin-1 precursor [Caligus clemensi].
contig2334	0	P55862	MCM5A_XENLA DNA replication licensing factor mcm5-A OS=Xenopus laevis GN=mcm5-a PE=1 SV=2
contig2338	0	ACO14888	Malate dehydrogenase, cytoplasmic [Caligus clemensi].
contig2340	0	EFX79254	hypothetical protein DAPPUDRAFT_188325 [Daphnia pulex].
contig2342	0	D3ZVM4	LIN41_RAT E3 ubiquitin-protein ligase TRIM71 OS=Rattus norvegicus GN=Trim71 PE=3 SV=1
contig2347	0	ABI95854	GABA-alpha subunit, partial [Lepeophtheirus salmonis].
contig2354	0	ACO12971	26S protease regulatory subunit 7 [Lepeophtheirus salmonis].
contig2357	0	EFX79285	hypothetical protein DAPPUDRAFT_104369 [Daphnia pulex].
contig2366	0	EFX80827	hypothetical protein DAPPUDRAFT_243159 [Daphnia pulex].
contig2371	0	EFX72783	ABC transporter [Daphnia pulex].
contig2372	0	EFX80606	hypothetical protein DAPPUDRAFT_303888 [Daphnia pulex].
contig2376	0	EFX74710	hypothetical protein DAPPUDRAFT_56831, partial [Daphnia pulex].
contig2382	0	EFX85918	hypothetical protein DAPPUDRAFT_309106 [Daphnia pulex].
contig2395	0	ADD38549	tRNA MTase subunit TRM6 [Lepeophtheirus salmonis].
contig2396	0	A4IF63	TRIM2_BOVIN Tripartite motif-containing protein 2 OS=Bos taurus GN=TRIM2 PE=2 SV=1
contig2409	0	ACO12597	GDP-L-fucose synthetase [Lepeophtheirus salmonis].
contig2411	0	ACO12680	Aminoacylase-1 [Lepeophtheirus salmonis].
contig2413	0	P50533	SMC2_XENLA Structural maintenance of chromosomes protein 2 OS=Xenopus laevis GN=smc2 PE=1 SV=1
contig2415	0	ACO11415	Methylmalonyl-CoA decarboxylase [Caligus rogercresseyi].
contig2419	0	EFX68171	hypothetical protein DAPPUDRAFT_63387 [Daphnia pulex].
contig2423	0	BAB64297	I-connectin [Procambarus clarkii].
contig2436	0	EFX85065	hypothetical protein DAPPUDRAFT_46417 [Daphnia pulex].
contig2441	0	ACO10713	Seryl-tRNA synthetase, cytoplasmic [Caligus rogercresseyi].
contig2444	0	ACO10720	Omega-3 fatty acid desaturase, endoplasmic reticulum [Caligus rogercresseyi].
contig2455	0	EFX66168	hypothetical protein DAPPUDRAFT_332475 [Daphnia pulex].
contig2456	0	EFX88498	hypothetical protein DAPPUDRAFT_190968 [Daphnia pulex].
contig2464	0	ADT63773	P-glycoprotein [Lepeophtheirus salmonis].
contig2467	0	ACO11337	PTB domain-containing engulfment adapter protein 1 [Caligus rogercresseyi].
contig2473	0	AGJ51188	olfactory ionotropic receptor IR25a [Panulirus argus].
contig2507	0	ACO10637	Tubulin-specific chaperone C [Caligus rogercresseyi].
contig2510	0	EFX87105	myosin heavy chain isoform 2 [Daphnia pulex].
contig2513	0	EFX84976	hypothetical protein DAPPUDRAFT_314562 [Daphnia pulex].
contig2516	0	EFX87445	hypothetical protein DAPPUDRAFT_312250 [Daphnia pulex].
contig2520	0	ACO10939	Vesicular integral-membrane protein VIP36 precursor [Caligus rogercresseyi].
contig2523	0	EFX89508	hypothetical protein DAPPUDRAFT_40739 [Daphnia pulex].
contig2525	0	EFX81896	hypothetical protein DAPPUDRAFT_302792 [Daphnia pulex].
contig2531	0	ACO12171	Serine-threonine kinase receptor-associated protein [Lepeophtheirus salmonis].
contig2533	0	EFX74241	hypothetical protein DAPPUDRAFT_307390 [Daphnia pulex].
contig2537	0	P84023	SMAD3_CHICK Mothers against decapentaplegic homolog 3 OS=Gallus gallus GN=SMAD3 PE=2 SV=1
contig2558	0	ACO14933	WD repeat-containing protein 57 [Caligus clemensi].
contig2574	0	ADD38355	Guanine nucleotide-binding protein subunit beta-1 [Lepeophtheirus salmonis].
contig2586	0	EFX62919	hypothetical protein DAPPUDRAFT_308956 [Daphnia pulex].
contig2590	0	EFX81923	hypothetical protein DAPPUDRAFT_195849, partial [Daphnia pulex].
contig2591	0	ACO12899	Cytosolic non-specific dipeptidase [Lepeophtheirus salmonis].
contig2593	0	ACO10655	5-AMP-activated protein kinase subunit beta-1 [Caligus rogercresseyi].
contig2594	0	Q99683	M3K5_HUMAN Mitogen-activated protein kinase kinase kinase 5 OS=Homo sapiens GN=MAP3K5 PE=1 SV=1
contig2602	0	Q24562	U2AF2_DROME Splicing factor U2AF 50 kDa subunit OS=Drosophila melanogaster GN=U2af50 PE=2 SV=1
contig2607	0	ADD24114	tRNA 2-thiocytidine biosynthesis protein ttcA [Lepeophtheirus salmonis].
contig2608	0	EFX86141	hypothetical protein DAPPUDRAFT_308458 [Daphnia pulex].
contig2614	0	ACO12080	Tubulin alpha-1C chain [Lepeophtheirus salmonis].
contig2623	0	EFX80950	hypothetical protein DAPPUDRAFT_211626 [Daphnia pulex].
contig2625	0	Q9V9J3	SRC42_DROME Tyrosine-protein kinase Src42A OS=Drosophila melanogaster GN=Src42A PE=2 SV=1
contig2626	0	O43747	AP1G1_HUMAN AP-1 complex subunit gamma-1 OS=Homo sapiens GN=AP1G1 PE=1 SV=5
contig2629	0	EFX83817	hypothetical protein DAPPUDRAFT_301634 [Daphnia pulex].
contig2635	0	Q9D0R2	SYTC_MOUSE Threonine--tRNA ligase, cytoplasmic OS=Mus musculus GN=Tars PE=1 SV=2
contig2646	0	ACO10341	Histone deacetylase 8 [Caligus rogercresseyi].
contig2653	0	EFX80350	hypothetical protein DAPPUDRAFT_304078 [Daphnia pulex].
contig2654	0	ACO15477	Isocitrate dehydrogenase subunit beta, mitochondrial precursor [Caligus clemensi].
contig2656	0	EFX89472	hypothetical protein DAPPUDRAFT_303245 [Daphnia pulex].
contig2658	0	ACO11523	Alpha-tocopherol transfer protein [Caligus rogercresseyi].
contig2662	0	ACO11369	Ribonuclease H1 [Caligus rogercresseyi].
contig2675	0	ACO15656	Acetyl-CoA acetyltransferase [Caligus clemensi].
contig2705	0	ACO12396	ADP/ATP translocase 1 [Lepeophtheirus salmonis].
contig2727	0	Q02645	HTS_DROME Protein hu-li tai shao OS=Drosophila melanogaster GN=hts PE=1 SV=2
contig2731	0	Q27597	NCPR_DROME NADPH--cytochrome P450 reductase OS=Drosophila melanogaster GN=Cpr PE=2 SV=2
contig2733	0	ACO11808	AP-3 complex subunit mu-1 [Lepeophtheirus salmonis].
contig2734	0	EFX67445	hypothetical protein DAPPUDRAFT_63917 [Daphnia pulex].
contig2768	0	EFX80699	hypothetical protein DAPPUDRAFT_51037, partial [Daphnia pulex].
contig2774	0	EFX70475	hypothetical protein DAPPUDRAFT_217278 [Daphnia pulex].
contig2793	0	O35344	IMA3_MOUSE Importin subunit alpha-3 OS=Mus musculus GN=Kpna3 PE=1 SV=1
contig2807	0	Q9VUV9	U520_DROME Putative U5 small nuclear ribonucleoprotein 200 kDa helicase OS=Drosophila melanogaster GN=CG5931 PE=2 SV=4
contig2813	0	EFX77181	hypothetical protein DAPPUDRAFT_321711 [Daphnia pulex].
contig2815	0	EFX80596	hypothetical protein DAPPUDRAFT_196799 [Daphnia pulex].
contig2825	0	Q9Z0W3	NU160_MOUSE Nuclear pore complex protein Nup160 OS=Mus musculus GN=Nup160 PE=1 SV=2
contig2832	0	ACO10382	extra bases [Caligus rogercresseyi].
contig2837	0	ACO12307	26S proteasome non-ATPase regulatory subunit 6 [Lepeophtheirus salmonis].
contig2843	0	EFX71542	hypothetical protein DAPPUDRAFT_327119 [Daphnia pulex].
contig2853	0	EFX65054	hypothetical protein DAPPUDRAFT_65729 [Daphnia pulex].
contig2854	0	EFX79761	hypothetical protein DAPPUDRAFT_319191 [Daphnia pulex].
contig2859	0	EFX83500	hypothetical protein DAPPUDRAFT_48286 [Daphnia pulex].
contig2878	0	EFX76308	RAD54, DNA repair and recombination protein, partial [Daphnia pulex].
contig2881	0	EFX81937	hypothetical protein DAPPUDRAFT_49453 [Daphnia pulex].
contig2883	0	ADD24366	S-formylglutathione hydrolase [Lepeophtheirus salmonis].
contig2894	0	ACO11338	Voltage-dependent anion-selective channel [Caligus rogercresseyi].
contig2900	0	ACO10627	Delta3,5-Delta2,4-dienoyl-CoA isomerase, mitochondrial precursor [Caligus rogercresseyi].
contig2903	0	ACO11395	Serine/threonine-protein kinase Nek1 [Caligus rogercresseyi].
contig2911	0	Q17IE8	CDK8_AEDAE Cyclin-dependent kinase 8 OS=Aedes aegypti GN=Cdk8 PE=3 SV=2
contig2918	0	O15439	MRP4_HUMAN Multidrug resistance-associated protein 4 OS=Homo sapiens GN=ABCC4 PE=1 SV=3
contig2931	0	EFX79753	hypothetical protein DAPPUDRAFT_52009, partial [Daphnia pulex].
contig2936	0	ACO12510	Ubiquitin-conjugating enzyme E2 Q2 [Lepeophtheirus salmonis].
contig2945	0	EFX86436	hypothetical protein DAPPUDRAFT_208250 [Daphnia pulex].
contig2947	0	ACO10351	Glyoxalase domain-containing protein 4 [Caligus rogercresseyi].
contig2951	0	ACO10285	Serine/threonine-protein phosphatase 2A regulatory subunit B [Caligus rogercresseyi].
contig2952	0	EFX79076	hypothetical protein DAPPUDRAFT_305037 [Daphnia pulex].
contig2956	0	CAH10336	SERCA Ca(2+)-ATPase pump [Panulirus argus].
contig2959	0	AGM39710	sodium-potassium ATPase alpha subunit [Eriocheir sinensis].
contig2960	0	ACO11092	Glycogenin-1 [Caligus rogercresseyi].
contig2962	0	P07207	NOTCH_DROME Neurogenic locus Notch protein OS=Drosophila melanogaster GN=N PE=1 SV=3
contig2963	0	P56192	SYMC_HUMAN Methionine--tRNA ligase, cytoplasmic OS=Homo sapiens GN=MARS PE=1 SV=2
contig2966	0	EFX71831	hypothetical protein DAPPUDRAFT_308670 [Daphnia pulex].
contig2969	0	ACO10357	Cathepsin L precursor [Caligus rogercresseyi].
contig2971	0	EFX74241	hypothetical protein DAPPUDRAFT_307390 [Daphnia pulex].
contig2977	0	EFX79930	hypothetical protein DAPPUDRAFT_52079 [Daphnia pulex].
contig2978	0	ACO11741	ATP-binding domain-containing protein 3 [Caligus rogercresseyi].
contig2986	0	ACO15672	WD repeat domain phosphoinositide-interacting protein 4 [Caligus clemensi].
contig3023	0	ACO11611	UPF0105 protein C14orf124 homolog [Caligus rogercresseyi].
contig3030	0	EFX85114	hypothetical protein DAPPUDRAFT_194077 [Daphnia pulex].
contig3034	0	EFX75252	hypothetical protein DAPPUDRAFT_323527 [Daphnia pulex].
contig3037	0	EFX74526	hypothetical protein DAPPUDRAFT_307204 [Daphnia pulex].
contig3038	0	EFX89252	hypothetical protein DAPPUDRAFT_205675 [Daphnia pulex].
contig3040	0	ACO10375	ADP,ATP carrier protein 3 [Caligus rogercresseyi].
contig3041	0	EFX88629	hypothetical protein DAPPUDRAFT_41019, partial [Daphnia pulex].
contig3044	0	EFX89096	hypothetical protein DAPPUDRAFT_310789 [Daphnia pulex].
contig3049	0	Q9D4H8	CUL2_MOUSE Cullin-2 OS=Mus musculus GN=Cul2 PE=1 SV=2
contig3052	0	ADD38665	GTP-binding protein CG1354 [Lepeophtheirus salmonis].
contig3066	0	EFX74536	hypothetical protein DAPPUDRAFT_324178 [Daphnia pulex].
contig3071	0	ACO10485	Serine/threonine-protein phosphatase 4 catalytic subunit [Caligus rogercresseyi].
contig3072	0	Q92503	S14L1_HUMAN SEC14-like protein 1 OS=Homo sapiens GN=SEC14L1 PE=1 SV=2
contig3081	0	Q5R614	SYLC_PONAB Leucine--tRNA ligase, cytoplasmic OS=Pongo abelii GN=LARS PE=2 SV=1
contig3082	0	ACO10976	Isocitrate dehydrogenase subunit gamma, mitochondrial precursor [Caligus rogercresseyi].
contig3087	0	ACO12309	Nucleolar protein 5A [Lepeophtheirus salmonis].
contig3089	0	ACO12198	Tubulin alpha-1 chain [Lepeophtheirus salmonis].
contig3092	0	Q9ES00	UBE4B_MOUSE Ubiquitin conjugation factor E4 B OS=Mus musculus GN=Ube4b PE=1 SV=3
contig3094	0	EFX74440	hypothetical protein DAPPUDRAFT_307315 [Daphnia pulex].
contig3101	0	ACO10243	Ras-related protein Rab-39B [Caligus rogercresseyi].
contig3106	0	EFX69318	target of rapamycin-like protein [Daphnia pulex].
contig3124	0	Q8VDJ3	VIGLN_MOUSE Vigilin OS=Mus musculus GN=Hdlbp PE=1 SV=1
contig3129	0	P27653	C1TC_RAT C-1-tetrahydrofolate synthase, cytoplasmic OS=Rattus norvegicus GN=Mthfd1 PE=1 SV=3
contig3135	0	ACO10455	Eukaryotic translation initiation factor 3 subunit I [Caligus rogercresseyi].
contig3138	0	ADD38021	AP-2 complex subunit mu-1 [Lepeophtheirus salmonis].
contig3155	0	ADD38220	WD repeat-containing protein 5 [Lepeophtheirus salmonis].
contig3157	0	ACO11504	Probable O-sialoglycoprotein endopeptidase [Caligus rogercresseyi].
contig3168	0	EFX72783	ABC transporter [Daphnia pulex].
contig3181	0	Q9V411	NOG1_DROME Probable nucleolar GTP-binding protein 1 OS=Drosophila melanogaster GN=CG8801 PE=2 SV=1
contig3187	0	AEI52301	PC2-like protein [Penaeus monodon].
contig3188	0	EFX65765	hypothetical protein DAPPUDRAFT_303533 [Daphnia pulex].
contig3190	0	ACO11570	Xaa-Pro dipeptidase [Caligus rogercresseyi].
contig3199	0	CBQ74117	beta-galactoside alpha 2,6-sialyltransferase ST6Gal I/II [Caligus rogercresseyi].
contig3200	0	ACO10749	Enoyl-CoA hydratase, mitochondrial precursor [Caligus rogercresseyi].
contig3211	0	EFX75703	hypothetical protein DAPPUDRAFT_214226 [Daphnia pulex].
contig3212	0	ACO10472	Minor histocompatibility antigen H13 [Caligus rogercresseyi].
contig3214	0	EFX80401	hypothetical protein DAPPUDRAFT_318579 [Daphnia pulex].
contig3228	0	EFX65315	hypothetical protein DAPPUDRAFT_303788 [Daphnia pulex].
contig3260	0	Q24020	FLII_DROME Protein flightless-1 OS=Drosophila melanogaster GN=fliI PE=2 SV=1
contig3279	0	EFX83182	hypothetical protein DAPPUDRAFT_302108 [Daphnia pulex].
contig3281	0	ACO11748	Integral membrane protein 2B [Caligus rogercresseyi].
contig3305	0	P03641	F_BPPHS Capsid protein F OS=Enterobacteria phage phiX174 (Isolate Sanger) GN=F PE=1 SV=2
contig3309	0	EFX84945	hypothetical protein DAPPUDRAFT_300824 [Daphnia pulex].
contig3310	0	EFX71935	hypothetical protein DAPPUDRAFT_201347 [Daphnia pulex].
contig3315	0	ADD24312	Pyruvate dehydrogenase E1 component subunit beta, mitochondrial [Lepeophtheirus salmonis].
contig3317	0	ACO12375	Eukaryotic peptide chain release factor subunit 1 [Lepeophtheirus salmonis].
contig3330	0	EFX87611	hypothetical protein DAPPUDRAFT_96817 [Daphnia pulex].
contig3340	0	P47245	NRDC_RAT Nardilysin OS=Rattus norvegicus GN=Nrd1 PE=2 SV=1
contig3346	0	EFX69559	hypothetical protein DAPPUDRAFT_202764 [Daphnia pulex].
contig3355	0	EFX86183	hypothetical protein DAPPUDRAFT_308484 [Daphnia pulex].
contig3356	0	EFX88024	hypothetical protein DAPPUDRAFT_305659 [Daphnia pulex].
contig3367	0	EFX79624	hypothetical protein DAPPUDRAFT_197428 [Daphnia pulex].
contig3377	0	ADD24333	alpha-1,2-glucosyltransferase ALG10-B [Lepeophtheirus salmonis].
contig3378	0	ACO15268	Eukaryotic translation initiation factor 2 subunit 3 [Caligus clemensi].
contig3383	0	EFX70461	hypothetical protein DAPPUDRAFT_217307 [Daphnia pulex].
contig3384	0	ACO10834	DnaJ homolog subfamily B member 11 precursor [Caligus rogercresseyi].
contig3389	0	EFX89461	hypothetical protein DAPPUDRAFT_310564 [Daphnia pulex].
contig3395	0	ACO10994	Geranylgeranyl transferase type-2 subunit alpha [Caligus rogercresseyi].
contig3402	0	ACO10439	1-O-acylceramide synthase precursor [Caligus rogercresseyi].
contig3406	0	EFX80978	hypothetical protein DAPPUDRAFT_196480 [Daphnia pulex].
contig3409	0	P45974	UBP5_HUMAN Ubiquitin carboxyl-terminal hydrolase 5 OS=Homo sapiens GN=USP5 PE=1 SV=2
contig3422	0	ACO10216	F-actin-capping protein subunit alpha [Caligus rogercresseyi].
contig3431	0	EFX65744	hypothetical protein DAPPUDRAFT_303545 [Daphnia pulex].
contig3441	0	Q6GME1	PYRG2_XENLA CTP synthase 2 OS=Xenopus laevis GN=ctps2 PE=2 SV=1
contig3455	0	EFX79624	hypothetical protein DAPPUDRAFT_197428 [Daphnia pulex].
contig3458	0	ACO12522	Sideroflexin-1 [Lepeophtheirus salmonis].
contig3463	0	EFX81880	hypothetical protein DAPPUDRAFT_223934 [Daphnia pulex].
contig3471	0	Q7TT49	MRCKB_RAT Serine/threonine-protein kinase MRCK beta OS=Rattus norvegicus GN=Cdc42bpb PE=1 SV=1
contig3479	0	P53621	COPA_HUMAN Coatomer subunit alpha OS=Homo sapiens GN=COPA PE=1 SV=2
contig3499	0	ACO11821	DnaJ homolog subfamily A member 1 [Lepeophtheirus salmonis].
contig3504	0	ACO11752	U3 small nucleolar ribonucleoprotein protein IMP4 [Caligus rogercresseyi].
contig3509	0	EFX87750	hypothetical protein DAPPUDRAFT_306525 [Daphnia pulex].
contig3513	0	ACO10563	WD repeat-containing protein 55 [Caligus rogercresseyi].
contig3517	0	ACO11582	Probable aspartate aminotransferase, cytoplasmic [Caligus rogercresseyi].
contig3520	0	EFX78003	hypothetical protein DAPPUDRAFT_305290 [Daphnia pulex].
contig3557	0	O61492	FLOT2_DROME Flotillin-2 OS=Drosophila melanogaster GN=Flo-2 PE=2 SV=3
contig3558	0	EFX84317	hypothetical protein DAPPUDRAFT_194528 [Daphnia pulex].
contig3562	0	ACO13018	Thioredoxin domain-containing protein 4 precursor [Lepeophtheirus salmonis].
contig3566	0	P49915	GUAA_HUMAN GMP synthase [glutamine-hydrolyzing] OS=Homo sapiens GN=GMPS PE=1 SV=1
contig3567	0	EFX76460	hypothetical protein DAPPUDRAFT_306188 [Daphnia pulex].
contig3570	0	Q9VLT1	MON2_DROME Protein MON2 homolog OS=Drosophila melanogaster GN=mon2 PE=2 SV=4
contig3572	0	P35832	PTP99_DROME Tyrosine-protein phosphatase 99A OS=Drosophila melanogaster GN=Ptp99A PE=2 SV=2
contig3574	0	EFX74619	hypothetical protein DAPPUDRAFT_324191 [Daphnia pulex].
contig3593	0	ACO10612	ascorbate peroxidase precursor [Caligus rogercresseyi].
contig3601	0	ACO10219	Suppressor of SWI4 1 homolog [Caligus rogercresseyi].
contig3605	0	EFX79177	hypothetical protein DAPPUDRAFT_197668 [Daphnia pulex].
contig3608	0	ACO11671	Leucine-rich repeat flightless-interacting protein 2 [Caligus rogercresseyi].
contig3615	0	Q93008	USP9X_HUMAN Probable ubiquitin carboxyl-terminal hydrolase FAF-X OS=Homo sapiens GN=USP9X PE=1 SV=3
contig3618	0	ACO12007	F-actin-capping protein subunit beta [Lepeophtheirus salmonis].
contig3624	0	EFX90136	hypothetical protein DAPPUDRAFT_309973 [Daphnia pulex].
contig3632	0	EFX89460	hypothetical protein DAPPUDRAFT_303236 [Daphnia pulex].
contig3636	0	Q70CQ2	UBP34_HUMAN Ubiquitin carboxyl-terminal hydrolase 34 OS=Homo sapiens GN=USP34 PE=1 SV=2
contig3642	0	Q9VEN1	FLNA_DROME Filamin-A OS=Drosophila melanogaster GN=cher PE=1 SV=2
contig3684	0	EFX65777	hypothetical protein DAPPUDRAFT_229540, partial [Daphnia pulex].
contig3703	0	EFX66017	hypothetical protein DAPPUDRAFT_332624 [Daphnia pulex].
contig3708	0	EFX80971	hypothetical protein DAPPUDRAFT_303760 [Daphnia pulex].
contig3720	0	EFX75204	hypothetical protein DAPPUDRAFT_306868 [Daphnia pulex].
contig3724	0	Q9DC48	PRP17_MOUSE Pre-mRNA-processing factor 17 OS=Mus musculus GN=Cdc40 PE=1 SV=1
contig3728	0	AEC50085	TEP isoform 1 [Pacifastacus leniusculus].
contig3751	0	ACO11747	WD repeat-containing protein 74 [Caligus rogercresseyi].
contig3752	0	EFX74397	hypothetical protein DAPPUDRAFT_307303 [Daphnia pulex].
contig3759	0	Q9XZC8	SEM2A_SCHGR Semaphorin-2A OS=Schistocerca gregaria GN=SEMA-2A PE=2 SV=1
contig3761	0	EFX84005	hypothetical protein DAPPUDRAFT_315087 [Daphnia pulex].
contig3765	0	EFX75671	hypothetical protein DAPPUDRAFT_306656 [Daphnia pulex].
contig3766	0	ACO11960	Glutamate-rich WD repeat-containing protein 1 [Lepeophtheirus salmonis].
contig3767	0	P25439	BRM_DROME ATP-dependent helicase brm OS=Drosophila melanogaster GN=brm PE=1 SV=2
contig3773	0	EFX79785	hypothetical protein DAPPUDRAFT_304367 [Daphnia pulex].
contig3778	0	EFX87285	hypothetical protein DAPPUDRAFT_43798, partial [Daphnia pulex].
contig3797	0	EFX80526	hypothetical protein DAPPUDRAFT_51170 [Daphnia pulex].
contig3803	0	Q6UPE0	CHDH_RAT Choline dehydrogenase, mitochondrial OS=Rattus norvegicus GN=Chdh PE=1 SV=1
contig3808	0	EFX83792	hypothetical protein DAPPUDRAFT_315529 [Daphnia pulex].
contig3814	0	ACO15307	Serine protease easter precursor [Caligus clemensi].
contig3824	0	ACO10937	MAP3K12-binding inhibitory protein 1 [Caligus rogercresseyi].
contig3825	0	EFX74364	hypothetical protein DAPPUDRAFT_307275 [Daphnia pulex].
contig3832	0	ACO14582	Uridine phosphorylase 1 [Caligus clemensi].
contig3841	0	EFX77204	hypothetical protein DAPPUDRAFT_305899 [Daphnia pulex].
contig3868	0	Q6P158	DHX57_HUMAN Putative ATP-dependent RNA helicase DHX57 OS=Homo sapiens GN=DHX57 PE=1 SV=2
contig3876	0	ACO11904	Cytoplasmic dynein 1 light intermediate chain 2 [Lepeophtheirus salmonis].
contig3886	0	ACO11213	Flotillin-1 [Caligus rogercresseyi].
contig3906	0	EFX76397	hypothetical protein DAPPUDRAFT_55076 [Daphnia pulex].
contig3908	0	Q8R4P9	MRP7_MOUSE Multidrug resistance-associated protein 7 OS=Mus musculus GN=Abcc10 PE=2 SV=1
contig3913	0	ACO14839	Probable phosphoglycerate kinase [Caligus clemensi].
contig3914	0	ACO11527	Brix domain-containing protein 1 [Caligus rogercresseyi].
contig3916	0	ACO10248	SET domain-containing protein 5 [Caligus rogercresseyi].
contig3922	0	EFX74415	hypothetical protein DAPPUDRAFT_57172 [Daphnia pulex].
contig3932	0	EFX82041	hypothetical protein DAPPUDRAFT_317030 [Daphnia pulex].
contig3934	0	ACO12826	DNA-directed RNA polymerase III subunit RPC3 [Lepeophtheirus salmonis].
contig3942	0	P15505	GCSP_CHICK Glycine dehydrogenase [decarboxylating], mitochondrial OS=Gallus gallus GN=GLDC PE=1 SV=2
contig3947	0	EFX65169	putative TGF-beta receptor type I saxophone protein [Daphnia pulex].
contig3956	0	Q5ZKD5	RRP12_CHICK RRP12-like protein OS=Gallus gallus GN=RRP12 PE=2 SV=1
contig3974	0	Q16U49	MED14_AEDAE Mediator of RNA polymerase II transcription subunit 14 OS=Aedes aegypti GN=MED14 PE=3 SV=2
contig3977	0	Q7KT91	C3390_DROME Non-lysosomal glucosylceramidase OS=Drosophila melanogaster GN=CG33090 PE=1 SV=1
contig3985	0	ACO10796	ADP,ATP carrier protein [Caligus rogercresseyi].
contig3989	0	ACO11231	Syntenin-1 [Caligus rogercresseyi].
contig4005	0	EFX77685	hypothetical protein DAPPUDRAFT_305412 [Daphnia pulex].
contig4010	0	EFX85699	hypothetical protein DAPPUDRAFT_313409 [Daphnia pulex].
contig4011	0	Q9DBT5	AMPD2_MOUSE AMP deaminase 2 OS=Mus musculus GN=Ampd2 PE=1 SV=1
contig4034	0	Q921M3	SF3B3_MOUSE Splicing factor 3B subunit 3 OS=Mus musculus GN=Sf3b3 PE=2 SV=1
contig4036	0	ACO11184	UPF0363 protein C7orf20 [Caligus rogercresseyi].
contig4040	0	ACO13024	UTP--glucose-1-phosphate uridylyltransferase [Lepeophtheirus salmonis].
contig4041	0	Q9H0A0	NAT10_HUMAN N-acetyltransferase 10 OS=Homo sapiens GN=NAT10 PE=1 SV=2
contig4064	0	EFX67111	hypothetical protein DAPPUDRAFT_302220 [Daphnia pulex].
contig4067	0	EFX64668	hypothetical protein DAPPUDRAFT_204585 [Daphnia pulex].
contig4071	0	ACO12073	UDP-N-acetylhexosamine pyrophosphorylase [Lepeophtheirus salmonis].
contig4077	0	EFX75407	phospholipase C, beta isoform [Daphnia pulex].
contig4083	0	Q9BTW9	TBCD_HUMAN Tubulin-specific chaperone D OS=Homo sapiens GN=TBCD PE=1 SV=2
contig4096	0	ACO10745	Tumor susceptibility gene 101 protein [Caligus rogercresseyi].
contig4100	0	EFX90165	hypothetical protein DAPPUDRAFT_310030 [Daphnia pulex].
contig4101	0	ABC17825	mitochondrial RNA polymerase, partial [Tigriopus californicus].
contig4102	0	Q99MN1	SYK_MOUSE Lysine--tRNA ligase OS=Mus musculus GN=Kars PE=1 SV=1
contig4103	0	ACO11236	Epidermal retinal dehydrogenase 2 [Caligus rogercresseyi].
contig4109	0	EFX88723	hypothetical protein DAPPUDRAFT_304755 [Daphnia pulex].
contig4118	0	EFX88853	hypothetical protein DAPPUDRAFT_206555 [Daphnia pulex].
contig4127	0	EFX90258	hypothetical protein DAPPUDRAFT_309898 [Daphnia pulex].
contig4134	0	ACO10729	Actin-related protein 3 [Caligus rogercresseyi].
contig4137	0	O60341	KDM1A_HUMAN Lysine-specific histone demethylase 1A OS=Homo sapiens GN=KDM1A PE=1 SV=2
contig4138	0	Q90875	ACOC_CHICK Cytoplasmic aconitate hydratase OS=Gallus gallus GN=ACO1 PE=2 SV=1
contig4145	0	ACO12464	Probable citrate synthase 1, mitochondrial precursor [Lepeophtheirus salmonis].
contig4146	0	O60306	AQR_HUMAN Intron-binding protein aquarius OS=Homo sapiens GN=AQR PE=1 SV=4
contig4150	0	EFX74108	hypothetical protein DAPPUDRAFT_252189 [Daphnia pulex].
contig4160	0	ACO11521	ascorbate peroxidase precursor [Caligus rogercresseyi].
contig4178	0	Q5F364	MRP1_CHICK Multidrug resistance-associated protein 1 OS=Gallus gallus GN=ABCC1 PE=2 SV=1
contig4193	0	ACO10282	Palmitoyl-protein thioesterase 1 precursor [Caligus rogercresseyi].
contig4212	0	EFX81975	hypothetical protein DAPPUDRAFT_302879 [Daphnia pulex].
contig4215	0	ACO12052	Interleukin enhancer-binding factor 2 homolog [Lepeophtheirus salmonis].
contig4216	0	Q9WTZ3	MBTP1_RAT Membrane-bound transcription factor site-1 protease OS=Rattus norvegicus GN=Mbtps1 PE=1 SV=1
contig4221	0	EFX86656	hypothetical protein DAPPUDRAFT_222043 [Daphnia pulex].
contig4223	0	EFX74554	hypothetical protein DAPPUDRAFT_56866 [Daphnia pulex].
contig4231	0	EFX89563	hypothetical protein DAPPUDRAFT_190829 [Daphnia pulex].
contig4233	0	ADB44075	dicer-1 [Marsupenaeus japonicus].
contig4240	0	ACO10964	Calumenin precursor [Caligus rogercresseyi].
contig4251	0	ACO11831	7-dehydrocholesterol reductase [Lepeophtheirus salmonis].
contig4253	0	ACO10498	Ribosome biogenesis regulatory protein homolog [Caligus rogercresseyi].
contig4255	0	Q8C8R3	ANK2_MOUSE Ankyrin-2 OS=Mus musculus GN=Ank2 PE=1 SV=2
contig4261	0	EFX64981	hypothetical protein DAPPUDRAFT_65779 [Daphnia pulex].
contig4263	0	Q9DE27	RUVB2_XENLA RuvB-like 2 OS=Xenopus laevis GN=ruvbl2 PE=2 SV=1
contig4265	0	EFX81504	hypothetical protein DAPPUDRAFT_303477 [Daphnia pulex].
contig4271	0	BAC66140	projectin [Procambarus clarkii].
contig4272	0	EFX80673	hypothetical protein DAPPUDRAFT_196725 [Daphnia pulex].
contig4276	0	EFX83279	hypothetical protein DAPPUDRAFT_195062 [Daphnia pulex].
contig4306	0	EFX70652	hypothetical protein DAPPUDRAFT_309374 [Daphnia pulex].
contig4312	0	ACO12616	Ubiquitin carboxyl-terminal hydrolase isozyme L5 [Lepeophtheirus salmonis].
contig4313	0	ACO11121	Septin-2 [Caligus rogercresseyi].
contig4320	0	EFX90201	hypothetical protein DAPPUDRAFT_300174 [Daphnia pulex].
contig4330	0	EFX83366	hypothetical protein DAPPUDRAFT_315872 [Daphnia pulex].
contig4337	0	ACO10203	Dolichyl-P-Man:Man5GlcNAc2-PP-dolichyl mannosyltransferase [Caligus rogercresseyi].
contig4338	0	EFX67299	hypothetical protein DAPPUDRAFT_302045 [Daphnia pulex].
contig4349	0	EFX71215	hypothetical protein DAPPUDRAFT_309186 [Daphnia pulex].
contig4350	0	P35992	PTP10_DROME Tyrosine-protein phosphatase 10D OS=Drosophila melanogaster GN=Ptp10D PE=1 SV=3
contig4365	0	EFX74241	hypothetical protein DAPPUDRAFT_307390 [Daphnia pulex].
contig4369	0	ACO15132	26S proteasome non-ATPase regulatory subunit 14 [Caligus clemensi].
contig4370	0	Q62829	PAK3_RAT Serine/threonine-protein kinase PAK 3 OS=Rattus norvegicus GN=Pak3 PE=1 SV=1
contig4373	0	EFX87221	hypothetical protein DAPPUDRAFT_307153 [Daphnia pulex].
contig4382	0	ADD24517	Lipoyl synthase, mitochondrial [Lepeophtheirus salmonis].
contig4385	0	EFX80670	hypothetical protein DAPPUDRAFT_318324 [Daphnia pulex].
contig4389	0	EFX82145	hypothetical protein DAPPUDRAFT_302612 [Daphnia pulex].
contig4390	0	EFX86426	hypothetical protein DAPPUDRAFT_313136 [Daphnia pulex].
contig4396	0	EFX89301	hypothetical protein DAPPUDRAFT_303150 [Daphnia pulex].
contig4400	0	ACO11597	Dynactin subunit 2 [Caligus rogercresseyi].
contig4404	0	ACO15079	Probable actin-related protein 2/3 complex subunit 2 [Caligus clemensi].
contig4414	0	EFX66239	hypothetical protein DAPPUDRAFT_219114 [Daphnia pulex].
contig4420	0	EFX63962	hypothetical protein DAPPUDRAFT_305821 [Daphnia pulex].
contig4421	0	ACO10350	ATP-binding domain 1 family member B [Caligus rogercresseyi].
contig4429	0	ADD38280	2-amino-3-ketobutyrate coenzyme A ligase, mitochondrial [Lepeophtheirus salmonis].
contig4431	0	ACO15503	Serine/threonine-protein kinase LMTK2 precursor [Caligus clemensi].
contig4434	0	ACO15396	Mitochondrial dicarboxylate carrier [Caligus clemensi].
contig4450	0	Q7KN62	TERA_DROME Transitional endoplasmic reticulum ATPase TER94 OS=Drosophila melanogaster GN=TER94 PE=1 SV=1
contig4472	0	ACO15517	Eukaryotic initiation factor 4A-III [Caligus clemensi].
contig4473	0	EFX84714	hypothetical protein DAPPUDRAFT_380, partial [Daphnia pulex].
contig4474	0	ACO11399	4-aminobutyrate aminotransferase, mitochondrial precursor [Caligus rogercresseyi].
contig4488	0	B7PS00	LIS1_IXOSC Lissencephaly-1 homolog OS=Ixodes scapularis GN=IscW_ISCW007420 PE=3 SV=2
contig4492	0	ACO11478	Probable U3 small nucleolar RNA-associated protein 11 [Caligus rogercresseyi].
contig4497	0	CCI71880	gelsolin [Homarus americanus].
contig4517	0	Q8IWV8	UBR2_HUMAN E3 ubiquitin-protein ligase UBR2 OS=Homo sapiens GN=UBR2 PE=1 SV=1
contig4530	0	EFX84337	hypothetical protein DAPPUDRAFT_209410 [Daphnia pulex].
contig4545	0	ACO10423	Broad-complex core protein isoform 6 [Caligus rogercresseyi].
contig4550	0	EFX80372	hypothetical protein DAPPUDRAFT_51380 [Daphnia pulex].
contig4551	0	Q3UYK3	TBCD9_MOUSE TBC1 domain family member 9 OS=Mus musculus GN=Tbc1d9 PE=2 SV=2
contig4554	0	ACO11350	Transaldolase [Caligus rogercresseyi].
contig4582	0	ACO10602	Erlin-2 [Caligus rogercresseyi].
contig4599	0	Q6P3W7	SCYL2_HUMAN SCY1-like protein 2 OS=Homo sapiens GN=SCYL2 PE=1 SV=1
contig4606	0	EFX69587	hypothetical protein DAPPUDRAFT_328986 [Daphnia pulex].
contig4619	0	P0CY46	EGFR_APIME Epidermal growth factor receptor OS=Apis mellifera GN=Egfr PE=2 SV=1
contig4631	0	Q5F361	TBCK_CHICK TBC domain-containing protein kinase-like protein OS=Gallus gallus GN=TBCK PE=2 SV=2
contig4636	0	ACO11363	Ras-related GTP-binding protein A [Caligus rogercresseyi].
contig4637	0	P10351	XDH_DROME Xanthine dehydrogenase OS=Drosophila melanogaster GN=ry PE=2 SV=2
contig4646	0	EFX77433	hypothetical protein DAPPUDRAFT_321304 [Daphnia pulex].
contig4663	0	Q12965	MYO1E_HUMAN Unconventional myosin-Ie OS=Homo sapiens GN=MYO1E PE=1 SV=2
contig4665	0	Q10570	CPSF1_HUMAN Cleavage and polyadenylation specificity factor subunit 1 OS=Homo sapiens GN=CPSF1 PE=1 SV=2
contig4680	0	ACO11357	XPA-binding protein 1 [Caligus rogercresseyi].
contig4699	0	ACO11322	GDP-mannose 4,6 dehydratase [Caligus rogercresseyi].
contig4704	0	EFX72593	hypothetical protein DAPPUDRAFT_308207 [Daphnia pulex].
contig4707	0	BAM65720	myosin heavy chain type 2 [Penaeus monodon].
contig4723	0	EFX88718	hypothetical protein DAPPUDRAFT_191289 [Daphnia pulex].
contig4730	0	ACO15764	Innexin shaking-B [Caligus clemensi].
contig4744	0	EFX73945	hypothetical protein DAPPUDRAFT_200371 [Daphnia pulex].
contig4748	0	EFX69009	hypothetical protein DAPPUDRAFT_301194 [Daphnia pulex].
contig4753	0	ACO11083	Synapse-associated protein 1 [Caligus rogercresseyi].
contig4758	0	ACO11001	methyltransferase UPF0383 [Caligus rogercresseyi].
contig4767	0	EFX70874	hypothetical protein DAPPUDRAFT_309273 [Daphnia pulex].
contig4768	0	P51610	HCFC1_HUMAN Host cell factor 1 OS=Homo sapiens GN=HCFC1 PE=1 SV=2
contig4776	0	ACO12128	26S protease regulatory subunit 8 [Lepeophtheirus salmonis].
contig4781	0	Q1LVE8	SF3B3_DANRE Splicing factor 3B subunit 3 OS=Danio rerio GN=sf3b3 PE=2 SV=1
contig4786	0	EFX80034	hypothetical protein DAPPUDRAFT_212220 [Daphnia pulex].
contig4792	0	EFX69933	hypothetical protein DAPPUDRAFT_328629 [Daphnia pulex].
contig4796	0	EFX89864	hypothetical protein DAPPUDRAFT_189791 [Daphnia pulex].
contig4797	0	EFX87105	myosin heavy chain isoform 2 [Daphnia pulex].
contig4813	0	EFX88256	G-protein-coupled receptor kinase [Daphnia pulex].
contig4816	0	Q86VP6	CAND1_HUMAN Cullin-associated NEDD8-dissociated protein 1 OS=Homo sapiens GN=CAND1 PE=1 SV=2
contig4821	0	AEK86519	IKKepsilon2 [Litopenaeus vannamei].
contig4830	0	ACO10832	Nucleolar and spindle-associated protein 1 [Caligus rogercresseyi].
contig4838	0	EFX64591	hypothetical protein DAPPUDRAFT_304522 [Daphnia pulex].
contig4842	0	Q92614	MY18A_HUMAN Unconventional myosin-XVIIIa OS=Homo sapiens GN=MYO18A PE=1 SV=3
contig4852	0	EFX85417	hypothetical protein DAPPUDRAFT_187662 [Daphnia pulex].
contig4853	0	ACO11096	Probable serine carboxypeptidase CPVL precursor [Caligus rogercresseyi].
contig4868	0	O75962	TRIO_HUMAN Triple functional domain protein OS=Homo sapiens GN=TRIO PE=1 SV=2
contig4876	0	EFX85887	hypothetical protein DAPPUDRAFT_45261 [Daphnia pulex].
contig4879	0	EFX79620	hypothetical protein DAPPUDRAFT_22087, partial [Daphnia pulex].
contig4882	0	ACO11022	KTI12 homolog [Caligus rogercresseyi].
contig4893	0	ACO10769	Mitochondrial 28S ribosomal protein S29 [Caligus rogercresseyi].
contig4904	0	ACO14565	Glycerol-3-phosphate dehydrogenase, cytoplasmic [Caligus clemensi].
contig4935	0	Q569Z5	DDX46_MOUSE Probable ATP-dependent RNA helicase DDX46 OS=Mus musculus GN=Ddx46 PE=1 SV=2
contig4952	0	ACO10586	Cat eye syndrome critical region protein 1 homolog precursor [Caligus rogercresseyi].
contig4969	0	EFX70875	hypothetical protein DAPPUDRAFT_327753 [Daphnia pulex].
contig4970	0	ACO12911	DNA-directed RNA polymerase II subunit RPB3 [Lepeophtheirus salmonis].
contig4975	0	ACO10510	Tetraspanin-5 [Caligus rogercresseyi].
contig4993	0	EFX86288	Akt1-like protein [Daphnia pulex].
contig5018	0	ACO11552	Transmembrane protein 129 precursor [Caligus rogercresseyi].
contig5026	0	Q28GH3	SAE2_XENTR SUMO-activating enzyme subunit 2 OS=Xenopus tropicalis GN=uba2 PE=2 SV=1
contig5031	0	EFX72245	hypothetical protein DAPPUDRAFT_254748 [Daphnia pulex].
contig5034	0	EFX89628	hypothetical protein DAPPUDRAFT_40742, partial [Daphnia pulex].
contig5039	0	EFX87623	hypothetical protein DAPPUDRAFT_192377 [Daphnia pulex].
contig5041	0	ACO12870	U3 small nucleolar RNA-interacting protein 2 [Lepeophtheirus salmonis].
contig5053	0	ACO11284	Nucleoporin SEH1-like [Caligus rogercresseyi].
contig5054	0	ACO11030	Beta-1,3-galactosyltransferase 5 [Caligus rogercresseyi].
contig5056	0	EFX76381	hypothetical protein DAPPUDRAFT_226070 [Daphnia pulex].
contig5090	0	P52209	6PGD_HUMAN 6-phosphogluconate dehydrogenase, decarboxylating OS=Homo sapiens GN=PGD PE=1 SV=3
contig5096	0	Q24322	SEM1A_DROME Semaphorin-1A OS=Drosophila melanogaster GN=Sema-1a PE=2 SV=2
contig5101	0	ACO12386	BTB/POZ domain-containing protein KCTD10 [Lepeophtheirus salmonis].
contig5110	0	A4IHP4	CUL3_XENTR Cullin-3 OS=Xenopus tropicalis GN=cul3 PE=2 SV=1
contig5113	0	EFX79518	hypothetical protein DAPPUDRAFT_197351, partial [Daphnia pulex].
contig5120	0	AFJ45028	polo-like kinase 1 [Artemia parthenogenetica].
contig5126	0	EFX81517	hypothetical protein DAPPUDRAFT_128207 [Daphnia pulex].
contig5128	0	EFX87781	hypothetical protein DAPPUDRAFT_306505 [Daphnia pulex].
contig5139	0	EFX87106	myosin heavy chain isoform 3 [Daphnia pulex].
contig5145	0	EFX68668	hypothetical protein DAPPUDRAFT_301272 [Daphnia pulex].
contig5150	0	EFX76306	hypothetical protein DAPPUDRAFT_306271 [Daphnia pulex].
contig5171	0	EFX70810	hypothetical protein DAPPUDRAFT_327800 [Daphnia pulex].
contig5173	0	Q5M7N8	SYCC_XENTR Cysteine--tRNA ligase, cytoplasmic OS=Xenopus tropicalis GN=cars PE=2 SV=1
contig5183	0	ACO12488	ADP,ATP carrier protein 3 [Lepeophtheirus salmonis].
contig5205	0	P62286	ASPM_CANFA Abnormal spindle-like microcephaly-associated protein homolog OS=Canis familiaris GN=ASPM PE=2 SV=2
contig5210	0	EFX74404	hypothetical protein DAPPUDRAFT_307307 [Daphnia pulex].
contig5215	0	P06603	TBA1_DROME Tubulin alpha-1 chain OS=Drosophila melanogaster GN=alphaTub84B PE=2 SV=1
contig5220	0	ACO10596	DnaJ homolog dnj-2 precursor [Caligus rogercresseyi].
contig5232	0	ACO15319	RMD5 homolog A [Caligus clemensi].
contig5234	0	O88572	LRP6_MOUSE Low-density lipoprotein receptor-related protein 6 OS=Mus musculus GN=Lrp6 PE=1 SV=1
contig5248	0	EFX80924	hypothetical protein DAPPUDRAFT_50447 [Daphnia pulex].
contig5250	0	Q15751	HERC1_HUMAN Probable E3 ubiquitin-protein ligase HERC1 OS=Homo sapiens GN=HERC1 PE=1 SV=2
contig5266	0	ACO11679	DDI1 homolog 2 [Caligus rogercresseyi].
contig5272	0	EFX81191	hypothetical protein DAPPUDRAFT_317955 [Daphnia pulex].
contig5292	0	ACO15127	Nucleoporin Nup43 [Caligus clemensi].
contig5297	0	ADD24192	Protein FAM46C [Lepeophtheirus salmonis].
contig5300	0	EFX76259	hypothetical protein DAPPUDRAFT_188575 [Daphnia pulex].
contig5305	0	EFX78755	hypothetical protein DAPPUDRAFT_225360 [Daphnia pulex].
contig5324	0	ACO11437	32,5-bisphosphate nucleotidase 1 [Caligus rogercresseyi].
contig5335	0	ACO11024	Ganglioside-induced differentiation-associated protein 1 [Caligus rogercresseyi].
contig5374	0	Q5ZK62	ACAP2_CHICK Arf-GAP with coiled-coil, ANK repeat and PH domain-containing protein 2 OS=Gallus gallus GN=ACAP2 PE=2 SV=1
contig5394	0	Q6ZT12	UBR3_HUMAN E3 ubiquitin-protein ligase UBR3 OS=Homo sapiens GN=UBR3 PE=2 SV=2
contig5402	0	P35573	GDE_HUMAN Glycogen debranching enzyme OS=Homo sapiens GN=AGL PE=1 SV=3
contig5403	0	ACO11643	Mortality factor 4-like protein 1 [Caligus rogercresseyi].
contig5408	0	EFX70878	hypothetical protein DAPPUDRAFT_217067 [Daphnia pulex].
contig5415	0	Q7Q0Q1	MCM6_ANOGA DNA replication licensing factor Mcm6 OS=Anopheles gambiae GN=Mcm6 PE=3 SV=3
contig5421	0	EFX86353	guanine nucleotide-binding protein G(i) alpha-1 subunit [Daphnia pulex].
contig5433	0	Q6KCD5	NIPBL_MOUSE Nipped-B-like protein OS=Mus musculus GN=Nipbl PE=1 SV=1
contig5434	0	P28271	ACOC_MOUSE Cytoplasmic aconitate hydratase OS=Mus musculus GN=Aco1 PE=1 SV=3
contig5449	0	EFX88311	hypothetical protein DAPPUDRAFT_305670 [Daphnia pulex].
contig5453	0	O95714	HERC2_HUMAN E3 ubiquitin-protein ligase HERC2 OS=Homo sapiens GN=HERC2 PE=1 SV=2
contig5458	0	EFX89066	hypothetical protein DAPPUDRAFT_304677 [Daphnia pulex].
contig5500	0	EFX72292	hypothetical protein DAPPUDRAFT_326386 [Daphnia pulex].
contig5504	0	P50904	RASA1_RAT Ras GTPase-activating protein 1 OS=Rattus norvegicus GN=Rasa1 PE=3 SV=1
contig5511	0	Q7Z2K6	ERMP1_HUMAN Endoplasmic reticulum metallopeptidase 1 OS=Homo sapiens GN=ERMP1 PE=1 SV=2
contig5519	0	EFX85144	hypothetical protein DAPPUDRAFT_194028 [Daphnia pulex].
contig5528	0	EFX66580	putative SMC4, structural maintenance of chromosome protein 4 [Daphnia pulex].
contig5538	0	EFX75831	hypothetical protein DAPPUDRAFT_322900 [Daphnia pulex].
contig5539	0	P28668	SYEP_DROME Bifunctional glutamate/proline--tRNA ligase OS=Drosophila melanogaster GN=Aats-glupro PE=1 SV=2
contig5545	0	ABU41089	actin [Lepeophtheirus salmonis].
contig5556	0	EFX79800	hypothetical protein DAPPUDRAFT_304374 [Daphnia pulex].
contig5558	0	EFX82992	hypothetical protein DAPPUDRAFT_316089 [Daphnia pulex].
contig5562	0	Q66HB3	IFT80_RAT Intraflagellar transport protein 80 homolog OS=Rattus norvegicus GN=Ift80 PE=2 SV=1
contig5568	0	EFX71800	hypothetical protein DAPPUDRAFT_326839 [Daphnia pulex].
contig5573	0	O61307	TENM_DROME Teneurin-m OS=Drosophila melanogaster GN=Ten-m PE=1 SV=2
contig5599	0	EFX85858	hypothetical protein DAPPUDRAFT_309115 [Daphnia pulex].
contig5605	0	EFX75993	hypothetical protein DAPPUDRAFT_214164 [Daphnia pulex].
contig5607	0	EFX82801	hypothetical protein DAPPUDRAFT_187931 [Daphnia pulex].
contig5617	0	EFX72172	hypothetical protein DAPPUDRAFT_216243 [Daphnia pulex].
contig5627	0	ACO11183	Mannose-6-phosphate isomerase [Caligus rogercresseyi].
contig5629	0	ACO14659	Short-chain specific acyl-CoA dehydrogenase, mitochondrial precursor [Caligus clemensi].
contig5661	0	Q70EW5	PLDA1_CYNCA Phospholipase D alpha 1 OS=Cynara cardunculus GN=PLD1 PE=1 SV=2
contig5663	0	EFX70014	hypothetical protein DAPPUDRAFT_328543 [Daphnia pulex].
contig5666	0	ACO10374	Ribosomal protein S6 kinase 2 beta [Caligus rogercresseyi].
contig5678	0	ACO14622	C14orf130 homolog [Caligus clemensi].
contig5719	0	ACO12238	Thyroid receptor-interacting protein 13 [Lepeophtheirus salmonis].
contig5727	0	ADD37905	Succinyl-CoA ligase subunit beta, mitochondrial [Lepeophtheirus salmonis].
contig5730	0	EFX80637	hypothetical protein DAPPUDRAFT_224492 [Daphnia pulex].
contig5740	0	EFX90374	hypothetical protein DAPPUDRAFT_309661 [Daphnia pulex].
contig5741	0	EFX89558	Btk family kinase at 29A-like protein [Daphnia pulex].
contig5747	0	EFX81878	hypothetical protein DAPPUDRAFT_128102 [Daphnia pulex].
contig5771	0	EFX61261	hypothetical protein DAPPUDRAFT_70042, partial [Daphnia pulex].
contig5774	0	EFX72567	hypothetical protein DAPPUDRAFT_200975 [Daphnia pulex].
contig5778	0	ACO11203	C3orf23 [Caligus rogercresseyi].
contig5790	0	EFX84015	hypothetical protein DAPPUDRAFT_99915 [Daphnia pulex].
contig5793	0	ACO12085	Methionine aminopeptidase 1 [Lepeophtheirus salmonis].
contig5804	0	Q9VGG5	CAD87_DROME Cadherin-87A OS=Drosophila melanogaster GN=Cad87A PE=1 SV=4
contig5811	0	ACO11122	Proteasome subunit beta type-5 precursor [Caligus rogercresseyi].
contig5813	0	ACO11648	Scavenger receptor class B member 1 [Caligus rogercresseyi].
contig5824	0	EFX80557	guanine nucleotide binding protein, q polypeptide [Daphnia pulex].
contig5825	0	Q9V9J3	SRC42_DROME Tyrosine-protein kinase Src42A OS=Drosophila melanogaster GN=Src42A PE=2 SV=1
contig5837	0	ACO14563	Tubulin beta-1 chain [Caligus clemensi].
contig5842	0	EFX88672	hypothetical protein DAPPUDRAFT_206384 [Daphnia pulex].
contig5847	0	EFX87842	hypothetical protein DAPPUDRAFT_311841 [Daphnia pulex].
contig5875	0	EFX80737	hypothetical protein DAPPUDRAFT_303937 [Daphnia pulex].
contig5880	0	ACO13150	Interferon-inducible double stranded RNA-dependent protein kinase activator A homolog [Lepeophtheirus salmonis].
contig5911	0	EFX74746	hypothetical protein DAPPUDRAFT_188704 [Daphnia pulex].
contig5944	0	EFX87539	hypothetical protein DAPPUDRAFT_235238 [Daphnia pulex].
contig5948	0	P27046	MA2A1_MOUSE Alpha-mannosidase 2 OS=Mus musculus GN=Man2a1 PE=1 SV=2
contig5960	0	Q3YK19	FANCJ_CHICK Fanconi anemia group J protein homolog OS=Gallus gallus GN=BRIP1 PE=2 SV=1
contig5972	0	EFX67242	hypothetical protein DAPPUDRAFT_203757 [Daphnia pulex].
contig6002	0	ACO10405	GDP-fucose protein O-fucosyltransferase 1 precursor [Caligus rogercresseyi].
contig6010	0	ADD38742	Nucleolar complex protein 4 homolog [Lepeophtheirus salmonis].
contig6014	0	ACO13147	Actin-related protein 10 [Lepeophtheirus salmonis].
contig6018	0	EFX74788	hypothetical protein DAPPUDRAFT_199712 [Daphnia pulex].
contig6033	0	ACO11196	Hydroxyacyl-coenzyme A dehydrogenase, mitochondrial precursor [Caligus rogercresseyi].
contig6039	0	ACO11712	Mitochondrial carrier homolog 2 [Caligus rogercresseyi].
contig6060	0	EFX84542	hypothetical protein DAPPUDRAFT_223010 [Daphnia pulex].
contig6072	0	A4IFG2	BTBD9_BOVIN BTB/POZ domain-containing protein 9 OS=Bos taurus GN=BTBD9 PE=2 SV=2
contig6073	0	ACO10562	Syntaxin-2 [Caligus rogercresseyi].
contig6076	0	ACO10751	NAD-dependent deacetylase sirtuin-2 [Caligus rogercresseyi].
contig6078	0	Q920A7	AFG31_MOUSE AFG3-like protein 1 OS=Mus musculus GN=Afg3l1 PE=2 SV=2
contig6079	0	Q5ZIV1	MTMR2_CHICK Myotubularin-related protein 2 OS=Gallus gallus GN=MTMR2 PE=2 SV=1
contig6084	0	EFX80375	hypothetical protein DAPPUDRAFT_304007 [Daphnia pulex].
contig6094	0	Q99NH0	ANR17_MOUSE Ankyrin repeat domain-containing protein 17 OS=Mus musculus GN=Ankrd17 PE=1 SV=2
contig6116	0	EFX69553	hypothetical protein DAPPUDRAFT_300912 [Daphnia pulex].
contig6137	0	Q9Y0H4	SUDX_DROME E3 ubiquitin-protein ligase Su(dx) OS=Drosophila melanogaster GN=Su(dx) PE=1 SV=1
contig6139	0	ACO10585	PolyADP-ribose glycohydrolase ARH3 [Caligus rogercresseyi].
contig6140	0	EFX86318	hypothetical protein DAPPUDRAFT_313310 [Daphnia pulex].
contig6142	0	ACO11288	Splicing factor 45 [Caligus rogercresseyi].
contig6151	0	EFX74500	hypothetical protein DAPPUDRAFT_57148 [Daphnia pulex].
contig6167	0	EFX63140	hypothetical protein DAPPUDRAFT_308287 [Daphnia pulex].
contig6168	0	ACO11403	Peptidyl-prolyl cis-trans isomerase E [Caligus rogercresseyi].
contig6174	0	ACO10935	Signal recognition particle 54 kDa protein [Caligus rogercresseyi].
contig6180	0	ACO11588	Sepiapterin reductase [Caligus rogercresseyi].
contig6202	0	EFX72309	hypothetical protein DAPPUDRAFT_201152 [Daphnia pulex].
contig6211	0	EFX81512	hypothetical protein DAPPUDRAFT_317597 [Daphnia pulex].
contig6213	0	ACO10288	Innexin inx2 [Caligus rogercresseyi].
contig6214	0	P31409	VATB_DROME V-type proton ATPase subunit B OS=Drosophila melanogaster GN=Vha55 PE=2 SV=1
contig6216	0	EFX87106	myosin heavy chain isoform 3 [Daphnia pulex].
contig6219	0	ACO14982	tricarboxylate transport protein, mitochondrial precursor [Caligus clemensi].
contig6228	0	EFX84155	hypothetical protein DAPPUDRAFT_47524 [Daphnia pulex].
contig6235	0	EFX89030	hypothetical protein DAPPUDRAFT_304700 [Daphnia pulex].
contig6248	0	EFX83458	hypothetical protein DAPPUDRAFT_301952 [Daphnia pulex].
contig6276	0	ACO11138	NADH dehydrogenase 1 alpha subcomplex subunit 9, mitochondrial precursor [Caligus rogercresseyi].
contig6294	0	Q6AZN6	PK3C3_XENLA Phosphatidylinositol 3-kinase catalytic subunit type 3 OS=Xenopus laevis GN=pik3c3 PE=2 SV=1
contig6295	0	EFX83146	hypothetical protein DAPPUDRAFT_21313, partial [Daphnia pulex].
contig6306	0	EFX71404	hypothetical protein DAPPUDRAFT_327249 [Daphnia pulex].
contig6307	0	ACO10296	MEMO1 [Caligus rogercresseyi].
contig6312	0	EFX80495	hypothetical protein DAPPUDRAFT_51465, partial [Daphnia pulex].
contig6323	0	EFX71348	hypothetical protein DAPPUDRAFT_327206 [Daphnia pulex].
contig6330	0	ADD38661	UDP-glucose 4-epimerase [Lepeophtheirus salmonis].
contig6332	0	EFX73054	hypothetical protein DAPPUDRAFT_110162 [Daphnia pulex].
contig6356	0	EFX84401	hypothetical protein DAPPUDRAFT_222916 [Daphnia pulex].
contig6357	0	ACO15248	Tetratricopeptide repeat protein 35 [Caligus clemensi].
contig6369	0	ACO10634	Transmembrane protein 198 [Caligus rogercresseyi].
contig6374	0	P23258	TBG1_HUMAN Tubulin gamma-1 chain OS=Homo sapiens GN=TUBG1 PE=1 SV=2
contig6377	0	ACO12884	Transmembrane protein 120 homolog [Lepeophtheirus salmonis].
contig6379	0	EFX70013	hypothetical protein DAPPUDRAFT_328542 [Daphnia pulex].
contig6382	0	Q9UBE8	NLK_HUMAN Serine/threonine-protein kinase NLK OS=Homo sapiens GN=NLK PE=1 SV=2
contig6384	0	EFX70875	hypothetical protein DAPPUDRAFT_327753 [Daphnia pulex].
contig6433	0	ACO12876	Succinate dehydrogenase iron-sulfur subunit, mitochondrial precursor [Lepeophtheirus salmonis].
contig6445	0	Q9NRM7	LATS2_HUMAN Serine/threonine-protein kinase LATS2 OS=Homo sapiens GN=LATS2 PE=1 SV=2
contig6451	0	Q58D20	NLE1_BOVIN Notchless protein homolog 1 OS=Bos taurus GN=NLE1 PE=2 SV=3
contig6452	0	ADD24470	Protein msta, isoform A [Lepeophtheirus salmonis].
contig6453	0	ACO12360	AP-1 complex subunit mu-1 [Lepeophtheirus salmonis].
contig6455	0	Q9VAC5	ADA17_DROME ADAM 17-like protease OS=Drosophila melanogaster GN=Tace PE=2 SV=2
contig6460	0	EFX88611	hypothetical protein DAPPUDRAFT_41708 [Daphnia pulex].
contig6476	0	EFX74329	hypothetical protein DAPPUDRAFT_215063 [Daphnia pulex].
contig6479	0	EFX66579	hypothetical protein DAPPUDRAFT_331956 [Daphnia pulex].
contig6493	0	P00522	ABL_DROME Tyrosine-protein kinase Abl OS=Drosophila melanogaster GN=Abl PE=1 SV=3
contig6496	0	Q9VE34	EPG5_DROME Ectopic P granules protein 5 homolog OS=Drosophila melanogaster GN=CG14299 PE=1 SV=2
contig6502	0	ACO10304	Phosphoglycolate phosphatase [Caligus rogercresseyi].
contig6519	0	EFX71325	hypothetical protein DAPPUDRAFT_308937 [Daphnia pulex].
contig6531	0	EFX77274	notch 2 [Daphnia pulex].
contig6538	0	EFX65782	hypothetical protein DAPPUDRAFT_303516 [Daphnia pulex].
contig6548	0	EFX80327	hypothetical protein DAPPUDRAFT_304064 [Daphnia pulex].
contig6569	0	EFX89051	hypothetical protein DAPPUDRAFT_206246 [Daphnia pulex].
contig6594	0	Q0P5W1	VPS8_MOUSE Vacuolar protein sorting-associated protein 8 homolog OS=Mus musculus GN=Vps8 PE=2 SV=1
contig6603	0	EFX74855	hypothetical protein DAPPUDRAFT_323931 [Daphnia pulex].
contig6633	0	EFX87578	hypothetical protein DAPPUDRAFT_312065 [Daphnia pulex].
contig6647	0	Q9D554	SF3A3_MOUSE Splicing factor 3A subunit 3 OS=Mus musculus GN=Sf3a3 PE=2 SV=2
contig6661	0	ACO10611	F-box only protein 8 [Caligus rogercresseyi].
contig6662	0	O15381	NVL_HUMAN Nuclear valosin-containing protein-like OS=Homo sapiens GN=NVL PE=1 SV=1
contig6664	0	Q7YR26	TOP1_CHLAE DNA topoisomerase 1 OS=Chlorocebus aethiops GN=TOP1 PE=2 SV=1
contig6666	0	ACO14825	Transmembrane protein 195 [Caligus clemensi].
contig6669	0	EFX83312	hypothetical protein DAPPUDRAFT_301932 [Daphnia pulex].
contig6691	0	ACO15189	Actin-related protein 2/3 complex subunit 1A [Caligus clemensi].
contig6705	0	ACO11565	RWD domain-containing protein 2A [Caligus rogercresseyi].
contig6708	0	ACO15112	Ras-related GTP-binding protein C [Caligus clemensi].
contig6731	0	Q92620	PRP16_HUMAN Pre-mRNA-splicing factor ATP-dependent RNA helicase PRP16 OS=Homo sapiens GN=DHX38 PE=1 SV=2
contig6743	0	P47990	XDH_CHICK Xanthine dehydrogenase/oxidase OS=Gallus gallus GN=XDH PE=1 SV=1
contig6745	0	P97789	XRN1_MOUSE 5'-3' exoribonuclease 1 OS=Mus musculus GN=Xrn1 PE=1 SV=1
contig6749	0	EFX87105	myosin heavy chain isoform 2 [Daphnia pulex].
contig6752	0	EFX86189	hypothetical protein DAPPUDRAFT_313245 [Daphnia pulex].
contig6756	0	ACO11182	Decaprenyl-diphosphate synthase subunit 2 [Caligus rogercresseyi].
contig6757	0	ACO11182	Decaprenyl-diphosphate synthase subunit 2 [Caligus rogercresseyi].
contig6777	0	ACO14648	Translation initiation factor eIF-2B subunit alpha [Caligus clemensi].
contig6779	0	ACO11385	Serine incorporator 1 [Caligus rogercresseyi].
contig6789	0	B4JXX2	PDE6_DROGR cGMP-specific 3',5'-cyclic phosphodiesterase OS=Drosophila grimshawi GN=Pde6 PE=3 SV=1
contig6792	0	Q99PV3	MKLN1_RAT Muskelin OS=Rattus norvegicus GN=Mkln1 PE=1 SV=1
contig6797	0	ACO10187	Metaxin-2 [Caligus rogercresseyi].
contig6830	0	EFX86606	hypothetical protein DAPPUDRAFT_312968 [Daphnia pulex].
contig6836	0	EFX87607	hypothetical protein DAPPUDRAFT_192333 [Daphnia pulex].
contig6869	0	ACO10617	Lysosomal Pro-X carboxypeptidase precursor [Caligus rogercresseyi].
contig6873	0	EFX69901	hypothetical protein DAPPUDRAFT_228516 [Daphnia pulex].
contig6874	0	Q9H1A4	APC1_HUMAN Anaphase-promoting complex subunit 1 OS=Homo sapiens GN=ANAPC1 PE=1 SV=1
contig6879	0	EFX88255	hypothetical protein DAPPUDRAFT_305705 [Daphnia pulex].
contig6882	0	EFX74179	fem-1-like protein [Daphnia pulex].
contig6902	0	EFX66818	hypothetical protein DAPPUDRAFT_302417 [Daphnia pulex].
contig6915	0	EFX88195	hypothetical protein DAPPUDRAFT_305741 [Daphnia pulex].
contig6941	0	EFX78467	ABC protein, subfamily ABCH [Daphnia pulex].
contig6948	0	Q6PCX9	TRI37_MOUSE E3 ubiquitin-protein ligase TRIM37 OS=Mus musculus GN=Trim37 PE=2 SV=1
contig6955	0	ACO11331	GPR89A [Caligus rogercresseyi].
contig6961	0	ADD38643	Cell division protein kinase 2 [Lepeophtheirus salmonis].
contig6967	0	EFX80624	hypothetical protein DAPPUDRAFT_303892 [Daphnia pulex].
contig6971	0	ACO10480	Glycerol-3-phosphate dehydrogenase, cytoplasmic [Caligus rogercresseyi].
contig6982	0	EFX74441	hypothetical protein DAPPUDRAFT_57055 [Daphnia pulex].
contig6995	0	AF190129_1	Na+/K+/2Cl- cotransporter [Callinectes sapidus].
contig7002	0	ACO11266	Methylosome protein 50 [Caligus rogercresseyi].
contig7004	0	EFX87983	hypothetical protein DAPPUDRAFT_305640 [Daphnia pulex].
contig7008	0	EFX80951	hypothetical protein DAPPUDRAFT_318160 [Daphnia pulex].
contig7014	0	EFX77541	hypothetical protein DAPPUDRAFT_213420 [Daphnia pulex].
contig7018	0	EFX69093	hypothetical protein DAPPUDRAFT_329423 [Daphnia pulex].
contig7068	0	Q9VNV3	DDX1_DROME ATP-dependent RNA helicase Ddx1 OS=Drosophila melanogaster GN=Ddx1 PE=2 SV=1
contig7086	0	EFX72170	hypothetical protein DAPPUDRAFT_308571 [Daphnia pulex].
contig7093	0	ACO11695	Serpin B8 [Caligus rogercresseyi].
contig7097	0	P13808	B3A2_MOUSE Anion exchange protein 2 OS=Mus musculus GN=Slc4a2 PE=2 SV=1
contig7102	0	Q9W0S9	DIP2_DROME Disco-interacting protein 2 OS=Drosophila melanogaster GN=DIP2 PE=1 SV=2
contig7106	0	ACO11176	Tropomyosin-2 [Caligus rogercresseyi].
contig7108	0	EFX75184	hypothetical protein DAPPUDRAFT_306883 [Daphnia pulex].
contig7111	0	EFX65595	hypothetical protein DAPPUDRAFT_333049 [Daphnia pulex].
contig7115	0	EFX66734	hypothetical protein DAPPUDRAFT_189585 [Daphnia pulex].
contig7119	0	B3MSG8	RTEL1_DROAN Regulator of telomere elongation helicase 1 homolog OS=Drosophila ananassae GN=GF20802 PE=3 SV=1
contig7130	0	ACO11439	Arylsulfatase A precursor [Caligus rogercresseyi].
contig7139	0	ACO10392	NAD-dependent deacetylase sirtuin-2 [Caligus rogercresseyi].
contig7157	0	EFX79437	hypothetical protein DAPPUDRAFT_20391, partial [Daphnia pulex].
contig7165	0	EFX76951	hypothetical protein DAPPUDRAFT_306008 [Daphnia pulex].
contig7175	0	ACO15197	Arsenical pump-driving ATPase [Caligus clemensi].
contig7178	0	Q62763	KC1G3_RAT Casein kinase I isoform gamma-3 OS=Rattus norvegicus GN=Csnk1g3 PE=2 SV=1
contig7193	0	EFX74185	hypothetical protein DAPPUDRAFT_307474 [Daphnia pulex].
contig7205	0	Q60649	CLPB_MOUSE Caseinolytic peptidase B protein homolog OS=Mus musculus GN=Clpb PE=1 SV=1
contig7210	0	EFX69988	hypothetical protein DAPPUDRAFT_202549 [Daphnia pulex].
contig7222	0	Q9VP61	ACSA_DROME Acetyl-coenzyme A synthetase OS=Drosophila melanogaster GN=AcCoAS PE=2 SV=1
contig7223	0	EFX74882	hypothetical protein DAPPUDRAFT_214647 [Daphnia pulex].
contig7225	0	ACO11658	Prostaglandin E synthase 2 [Caligus rogercresseyi].
contig7241	0	O08837	CDC5L_RAT Cell division cycle 5-like protein OS=Rattus norvegicus GN=Cdc5l PE=1 SV=2
contig7248	0	P46461	NSF1_DROME Vesicle-fusing ATPase 1 OS=Drosophila melanogaster GN=comt PE=2 SV=1
contig7257	0	ACO11456	Golgi phosphoprotein 3 [Caligus rogercresseyi].
contig7261	0	Q9UI26	IPO11_HUMAN Importin-11 OS=Homo sapiens GN=IPO11 PE=1 SV=1
contig7269	0	EFX72725	hypothetical protein DAPPUDRAFT_227345 [Daphnia pulex].
contig7278	0	ACO11969	COP9 signalosome complex subunit 4 [Lepeophtheirus salmonis].
contig7285	0	EFX89871	DNA excision repair protein ERCC-6-like protein [Daphnia pulex].
contig7291	0	ADD38215	Mitogen-activated protein kinase 3 [Lepeophtheirus salmonis].
contig7302	0	ACR23316	beta-N-acetylglucosaminidase [Litopenaeus vannamei].
contig7303	0	Q9VR59	VIP1_DROME Inositol hexakisphosphate and diphosphoinositol-pentakisphosphate kinase OS=Drosophila melanogaster GN=l(1)G0196 PE=1 SV=2
contig7312	0	EFX81447	hypothetical protein DAPPUDRAFT_303500 [Daphnia pulex].
contig7315	0	EFX80623	hypothetical protein DAPPUDRAFT_318220 [Daphnia pulex].
contig7343	0	EFX74423	hypothetical protein DAPPUDRAFT_324413 [Daphnia pulex].
contig7346	0	Q9I8E6	COPG2_TAKRU Coatomer subunit gamma-2 OS=Takifugu rubripes GN=copg2 PE=3 SV=1
contig7357	0	Q9UI17	M2GD_HUMAN Dimethylglycine dehydrogenase, mitochondrial OS=Homo sapiens GN=DMGDH PE=1 SV=2
contig7370	0	P20228	DCE_DROME Glutamate decarboxylase OS=Drosophila melanogaster GN=Gad1 PE=2 SV=2
contig7379	0	ACO11330	Longitudinals lacking protein-like [Caligus rogercresseyi].
contig7388	0	Q2Y0W8	S4A8_HUMAN Electroneutral sodium bicarbonate exchanger 1 OS=Homo sapiens GN=SLC4A8 PE=1 SV=1
contig7399	0	ACO12640	Beta-centractin [Lepeophtheirus salmonis].
contig7417	0	Q9VYY9	Y1727_DROME TBC1 domain family member CG11727 OS=Drosophila melanogaster GN=CG11727 PE=1 SV=3
contig7433	0	EFX67256	hypothetical protein DAPPUDRAFT_218737 [Daphnia pulex].
contig7445	0	ACO10239	Glycoprotein G precursor [Caligus rogercresseyi].
contig7451	0	ACO11967	phosphatase 1B [Lepeophtheirus salmonis].
contig7458	0	ACO11335	Glycerol-3-phosphate dehydrogenase, cytoplasmic [Caligus rogercresseyi].
contig7529	0	ACO10856	Neuronal acetylcholine receptor subunit alpha-2 precursor [Caligus rogercresseyi].
contig7532	0	Q9W5D0	Y34F_DROME Uncharacterized protein CG42248 OS=Drosophila melanogaster GN=CG42248 PE=1 SV=4
contig7543	0	Q5RBD4	DHX35_PONAB Probable ATP-dependent RNA helicase DHX35 OS=Pongo abelii GN=DHX35 PE=2 SV=1
contig7550	0	ACO10978	Mitochondrial deoxynucleotide carrier [Caligus rogercresseyi].
contig7553	0	P15208	INSR_MOUSE Insulin receptor OS=Mus musculus GN=Insr PE=1 SV=2
contig7561	0	AEK86517	toll3 [Litopenaeus vannamei].
contig7562	0	ACO12743	Carboxypeptidase A2 precursor [Lepeophtheirus salmonis].
contig7572	0	EFX86299	hypothetical protein DAPPUDRAFT_442, partial [Daphnia pulex].
contig7594	0	AAT77811	calpain B [Gecarcinus lateralis].
contig7595	0	EFX80575	hypothetical protein DAPPUDRAFT_318470 [Daphnia pulex].
contig7596	0	Q17LW0	MYO7A_AEDAE Myosin-VIIa OS=Aedes aegypti GN=ck PE=3 SV=1
contig7606	0	ACO10237	N4-Beta-N-acetylglucosaminyl-L-asparaginase [Caligus rogercresseyi].
contig7607	0	EFX88395	hypothetical protein DAPPUDRAFT_191611 [Daphnia pulex].
contig7625	0	Q8R1F6	HID1_MOUSE Protein HID1 OS=Mus musculus GN=Hid1 PE=1 SV=1
contig7649	0	EFX82092	CRY-M [Daphnia pulex].
contig7652	0	ACO14815	Serpin B4 [Caligus clemensi].
contig7675	0	EFX81055	hypothetical protein DAPPUDRAFT_102782 [Daphnia pulex].
contig7679	0	ACO10246	Polymerase delta-interacting protein 2 [Caligus rogercresseyi].
contig7687	0	EFX90009	putative aryl hydrocarbon receptor nuclear translocator [Daphnia pulex].
contig7704	0	EFX83224	hypothetical protein DAPPUDRAFT_315656 [Daphnia pulex].
contig7712	0	ACO12754	methyltransferase NSUN5 [Lepeophtheirus salmonis].
contig7724	0	ACO10722	17-beta hydroxysteroid dehydrogenase 13 precursor [Caligus rogercresseyi].
contig7726	0	EFX87643	hypothetical protein DAPPUDRAFT_306579 [Daphnia pulex].
contig7732	0	EFX74488	hypothetical protein DAPPUDRAFT_307282 [Daphnia pulex].
contig7733	0	EFX80555	hypothetical protein DAPPUDRAFT_318525 [Daphnia pulex].
contig7745	0	ACO15664	WD repeat-containing protein 12 [Caligus clemensi].
contig7750	0	EFX81653	hypothetical protein DAPPUDRAFT_303340 [Daphnia pulex].
contig7771	0	AAC83398	RNA polymerase II, second largest subunit, partial [Artemia salina].
contig7790	0	EFX89743	hypothetical protein DAPPUDRAFT_190561 [Daphnia pulex].
contig7798	0	ADV59548	glutathione reductase [Paracyclopina nana].
contig7808	0	EFX86343	hypothetical protein DAPPUDRAFT_695, partial [Daphnia pulex].
contig7826	0	EFX71298	hypothetical protein DAPPUDRAFT_60333 [Daphnia pulex].
contig7843	0	ACO12083	Isobutyryl-CoA dehydrogenase, mitochondrial precursor [Lepeophtheirus salmonis].
contig7845	0	Q9ULK4	MED23_HUMAN Mediator of RNA polymerase II transcription subunit 23 OS=Homo sapiens GN=MED23 PE=1 SV=2
contig7848	0	ADD38948	26S proteasome non-ATPase regulatory subunit 5 [Lepeophtheirus salmonis].
contig7870	0	Q9V3C0	DDX41_DROME ATP-dependent RNA helicase abstrakt OS=Drosophila melanogaster GN=abs PE=1 SV=1
contig7871	0	EFX69656	hypothetical protein DAPPUDRAFT_328912 [Daphnia pulex].
contig7884	0	EFX74316	hypothetical protein DAPPUDRAFT_57300 [Daphnia pulex].
contig7891	0	EFX77857	hypothetical protein DAPPUDRAFT_53888 [Daphnia pulex].
contig7901	0	ACO15245	Isovaleryl-CoA dehydrogenase, mitochondrial precursor [Caligus clemensi].
contig7905	0	EFX72969	hypothetical protein DAPPUDRAFT_308031 [Daphnia pulex].
contig7906	0	ACO15317	Carboxypeptidase B [Caligus clemensi].
contig7912	0	Q9VA73	CMC_DROME Calcium-binding mitochondrial carrier protein Aralar1 OS=Drosophila melanogaster GN=aralar1 PE=2 SV=1
contig7914	0	Q5I597	BHMT1_BOVIN Betaine--homocysteine S-methyltransferase 1 OS=Bos taurus GN=BHMT PE=2 SV=1
contig7924	0	Q5I597	BHMT1_BOVIN Betaine--homocysteine S-methyltransferase 1 OS=Bos taurus GN=BHMT PE=2 SV=1
contig7956	0	P00528	SRC64_DROME Tyrosine-protein kinase Src64B OS=Drosophila melanogaster GN=Src64B PE=1 SV=3
contig7965	0	ACO12070	Serine/threonine-protein phosphatase PP1-beta catalytic subunit [Lepeophtheirus salmonis].
contig7982	0	ACO11684	Probable pyridoxine biosynthesis SNZERR [Caligus rogercresseyi].
contig8015	0	ACO12188	Ethanolamine-phosphate cytidylyltransferase [Lepeophtheirus salmonis].
contig8056	0	EFX89564	hypothetical protein DAPPUDRAFT_233379 [Daphnia pulex].
contig8061	0	EFX83871	hypothetical protein DAPPUDRAFT_301614 [Daphnia pulex].
contig8089	0	EFX81018	ABC transporter [Daphnia pulex].
contig8108	0	CAO98769	beta-actin [Artemia franciscana].
contig8114	0	O46504	PDPR_BOVIN Pyruvate dehydrogenase phosphatase regulatory subunit, mitochondrial OS=Bos taurus GN=PDPR PE=1 SV=1
contig8119	0	EFX77102	hypothetical protein DAPPUDRAFT_321692 [Daphnia pulex].
contig8148	0	ACO11639	GTP-binding protein 10 [Caligus rogercresseyi].
contig8168	0	EFX83378	hypothetical protein DAPPUDRAFT_315899 [Daphnia pulex].
contig8169	0	ACO11615	Beta-parvin [Caligus rogercresseyi].
contig8172	0	EFX90041	hypothetical protein DAPPUDRAFT_300095 [Daphnia pulex].
contig8174	0	Q6NYU2	HELZ_DANRE Probable helicase with zinc finger domain OS=Danio rerio GN=helz PE=2 SV=1
contig8248	0	EFX76345	hypothetical protein DAPPUDRAFT_128926 [Daphnia pulex].
contig8256	0	ACO10767	Programmed cell death protein 2 [Caligus rogercresseyi].
contig8269	0	ACO10872	Trypsin precursor [Caligus rogercresseyi].
contig8284	0	Q96L93	KI16B_HUMAN Kinesin-like protein KIF16B OS=Homo sapiens GN=KIF16B PE=1 SV=2
contig8288	0	EFX87297	hypothetical protein DAPPUDRAFT_43397, partial [Daphnia pulex].
contig8316	0	EFX88837	hypothetical protein DAPPUDRAFT_304798 [Daphnia pulex].
contig8323	0	ACO11575	Diphosphomevalonate decarboxylase [Caligus rogercresseyi].
contig8325	0	EFX82031	hypothetical protein DAPPUDRAFT_187989 [Daphnia pulex].
contig8365	0	EFX79631	hypothetical protein DAPPUDRAFT_52339, partial [Daphnia pulex].
contig8376	0	ACO14943	Mediator of RNA polymerase II transcription subunit 27 [Caligus clemensi].
contig8377	0	EFX87065	hypothetical protein DAPPUDRAFT_307141 [Daphnia pulex].
contig8378	0	EFX85421	hypothetical protein DAPPUDRAFT_300465 [Daphnia pulex].
contig8380	0	ACO10781	Probable isovaleryl-CoA dehydrogenase [Caligus rogercresseyi].
contig8388	0	EFX73080	hypothetical protein DAPPUDRAFT_325592 [Daphnia pulex].
contig8405	0	AFJ59949	M-type lectin [Marsupenaeus japonicus].
contig8406	0	EFX72969	hypothetical protein DAPPUDRAFT_308031 [Daphnia pulex].
contig8408	0	ACO10818	Cytosolic 5-nucleotidase III-like protein A [Caligus rogercresseyi].
contig8441	0	EFX86656	hypothetical protein DAPPUDRAFT_222043 [Daphnia pulex].
contig8456	0	ACO10328	Endoplasmic reticulum-Golgi intermediate compartment protein 3 [Caligus rogercresseyi].
contig8460	0	B1AY13	UBP24_MOUSE Ubiquitin carboxyl-terminal hydrolase 24 OS=Mus musculus GN=Usp24 PE=1 SV=1
contig8504	0	ACO12199	Abhydrolase domain-containing protein 13 [Lepeophtheirus salmonis].
contig8506	0	A4IHD2	ARIP4_XENTR Helicase ARIP4 OS=Xenopus tropicalis GN=rad54l2 PE=2 SV=1
contig8526	0	EFX87623	hypothetical protein DAPPUDRAFT_192377 [Daphnia pulex].
contig8531	0	ACO11212	KDEL motif-containing protein 2 precursor [Caligus rogercresseyi].
contig8538	0	EFX85417	hypothetical protein DAPPUDRAFT_187662 [Daphnia pulex].
contig8550	0	EFX65117	hypothetical protein DAPPUDRAFT_333503 [Daphnia pulex].
contig8557	0	EFX80669	hypothetical protein DAPPUDRAFT_318323 [Daphnia pulex].
contig8564	0	ACO14789	Cystinosin homolog [Caligus clemensi].
contig8565	0	EFX85644	hypothetical protein DAPPUDRAFT_313834 [Daphnia pulex].
contig8568	0	P25439	BRM_DROME ATP-dependent helicase brm OS=Drosophila melanogaster GN=brm PE=1 SV=2
contig8569	0	ACO10289	Estradiol 17-beta-dehydrogenase 12-B [Caligus rogercresseyi].
contig8571	0	EFX72310	hypothetical protein DAPPUDRAFT_227571 [Daphnia pulex].
contig8582	0	ACO10270	Serine/threonine-protein phosphatase 6 [Caligus rogercresseyi].
contig8655	0	P95539	CATE_PSEPU Catalase HPII OS=Pseudomonas putida GN=katE PE=3 SV=1
contig8671	0	P16371	GROU_DROME Protein groucho OS=Drosophila melanogaster GN=gro PE=1 SV=3
contig8692	0	ACO11255	Vacuolar proton pump subunit C [Caligus rogercresseyi].
contig8697	0	Q8C0D5	ETUD1_MOUSE Elongation factor Tu GTP-binding domain-containing protein 1 OS=Mus musculus GN=Eftud1 PE=2 SV=1
contig8717	0	EFX82629	hypothetical protein DAPPUDRAFT_316434 [Daphnia pulex].
contig8718	0	EFX80839	hypothetical protein DAPPUDRAFT_50916 [Daphnia pulex].
contig8753	0	EFX86494	hypothetical protein DAPPUDRAFT_192774 [Daphnia pulex].
contig8754	0	EFX78468	ABC protein, subfamily ABCH [Daphnia pulex].
contig8755	0	Q9NHE5	CAPS_DROME Calcium-dependent secretion activator OS=Drosophila melanogaster GN=Caps PE=1 SV=2
contig8757	0	ACO14654	RING finger protein C1orf166 [Caligus clemensi].
contig8760	0	EFX79104	putative Argonaute protein [Daphnia pulex].
contig8771	0	ADD38355	Guanine nucleotide-binding protein subunit beta-1 [Lepeophtheirus salmonis].
contig8779	0	EFX72104	hypothetical protein DAPPUDRAFT_111031 [Daphnia pulex].
contig8783	0	Q8N122	RPTOR_HUMAN Regulatory-associated protein of mTOR OS=Homo sapiens GN=RPTOR PE=1 SV=1
contig8791	0	Q8IZQ1	WDFY3_HUMAN WD repeat and FYVE domain-containing protein 3 OS=Homo sapiens GN=WDFY3 PE=1 SV=2
contig8792	0	P18654	KS6A3_MOUSE Ribosomal protein S6 kinase alpha-3 OS=Mus musculus GN=Rps6ka3 PE=1 SV=2
contig8801	0	EFX85133	putative transcription coactivator armadillo [Daphnia pulex].
contig8807	0	EFX70095	hypothetical protein DAPPUDRAFT_300590 [Daphnia pulex].
contig8815	0	EFX85894	ABC transporter [Daphnia pulex].
contig8818	0	EFX83817	hypothetical protein DAPPUDRAFT_301634 [Daphnia pulex].
contig8890	0	EFX80555	hypothetical protein DAPPUDRAFT_318525 [Daphnia pulex].
contig8910	0	EFX74560	hypothetical protein DAPPUDRAFT_324239 [Daphnia pulex].
contig8917	0	EFX77761	hypothetical protein DAPPUDRAFT_321105 [Daphnia pulex].
contig8940	0	ACO10692	Lipoyltransferase 1, mitochondrial precursor [Caligus rogercresseyi].
contig8942	0	ACO10437	Alpha-amylase A precursor [Caligus rogercresseyi].
contig8952	0	EFX77007	hypothetical protein DAPPUDRAFT_306045 [Daphnia pulex].
contig8960	0	O97394	SDK_DROME Protein sidekick OS=Drosophila melanogaster GN=sdk PE=1 SV=2
contig8998	0	P25162	ACH4_DROME Acetylcholine receptor subunit beta-like 2 OS=Drosophila melanogaster GN=nAcRbeta-96A PE=2 SV=3
contig8999	0	EFX79244	hypothetical protein DAPPUDRAFT_304946 [Daphnia pulex].
contig9006	0	EFX86426	hypothetical protein DAPPUDRAFT_313136 [Daphnia pulex].
contig9013	0	EFX86742	hypothetical protein DAPPUDRAFT_97641 [Daphnia pulex].
contig9023	0	ACO10662	Tropomodulin [Caligus rogercresseyi].
contig9027	0	EFX74599	carboxylase:pyruvate/acetyl-coa/propionyl-CoA [Daphnia pulex].
contig9037	0	EFX87953	hypothetical protein DAPPUDRAFT_191648 [Daphnia pulex].
contig9042	0	ACO10660	NDRG3 [Caligus rogercresseyi].
contig9061	0	Q7YRF1	AP3B1_CANFA AP-3 complex subunit beta-1 OS=Canis familiaris GN=AP3B1 PE=2 SV=1
contig9070	0	Q96RL7	VP13A_HUMAN Vacuolar protein sorting-associated protein 13A OS=Homo sapiens GN=VPS13A PE=1 SV=2
contig9071	0	EFX85688	hypothetical protein DAPPUDRAFT_98215 [Daphnia pulex].
contig9107	0	EFX77720	hypothetical protein DAPPUDRAFT_321168 [Daphnia pulex].
contig9114	0	ACO10280	C3orf19 homolog [Caligus rogercresseyi].
contig9122	0	EFX81350	hypothetical protein DAPPUDRAFT_317527 [Daphnia pulex].
contig9131	0	EFX74788	hypothetical protein DAPPUDRAFT_199712 [Daphnia pulex].
contig9133	0	EFX70629	hypothetical protein DAPPUDRAFT_309393 [Daphnia pulex].
contig9145	0	Q6TEP1	F91A1_DANRE Protein FAM91A1 OS=Danio rerio GN=fam91a1 PE=2 SV=2
contig9155	0	ABU41084	hypothetical protein [Lepeophtheirus salmonis].
contig9187	0	EFX65703	ABC transporter [Daphnia pulex].
contig9194	0	EFX75021	hypothetical protein DAPPUDRAFT_306922 [Daphnia pulex].
contig9207	0	EFX70448	hypothetical protein DAPPUDRAFT_202337 [Daphnia pulex].
contig9214	0	A2AWA9	RBGP1_MOUSE Rab GTPase-activating protein 1 OS=Mus musculus GN=Rabgap1 PE=2 SV=1
contig9217	0	EFX68457	ATP-binding cassette, sub-family C, member 4 [Daphnia pulex].
contig9234	0	ACO11522	Thiamine-triphosphatase [Caligus rogercresseyi].
contig9240	0	Q7Z4L5	TT21B_HUMAN Tetratricopeptide repeat protein 21B OS=Homo sapiens GN=TTC21B PE=1 SV=2
contig9251	0	ACO10522	Pyrazinamidase/nicotinamidase [Caligus rogercresseyi].
contig9255	0	ACO10383	Chaperone protein dnaJ 15 [Caligus rogercresseyi].
contig9258	0	EFX88003	hypothetical protein DAPPUDRAFT_305647 [Daphnia pulex].
contig9259	0	Q9VUV9	U520_DROME Putative U5 small nuclear ribonucleoprotein 200 kDa helicase OS=Drosophila melanogaster GN=CG5931 PE=2 SV=4
contig9265	0	EFX88812	stromal antigen-like protein, copy A [Daphnia pulex].
contig9266	0	Q5RIC0	ELP3_DANRE Elongator complex protein 3 OS=Danio rerio GN=elp3 PE=2 SV=3
contig9269	0	EFX79874	hypothetical protein DAPPUDRAFT_304359 [Daphnia pulex].
contig9277	0	P70704	AT8A1_MOUSE Probable phospholipid-transporting ATPase IA OS=Mus musculus GN=Atp8a1 PE=1 SV=1
contig9286	0	ACO10229	Transmembrane protein 20 [Caligus rogercresseyi].
contig9291	0	O15943	CADN_DROME Neural-cadherin OS=Drosophila melanogaster GN=CadN PE=1 SV=2
contig9304	0	ACO11743	Dehydrogenase/reductase SDR family member 1 [Caligus rogercresseyi].
contig9307	0	EFX72413	hypothetical protein DAPPUDRAFT_326268 [Daphnia pulex].
contig9311	0	Q0VD48	VPS4B_BOVIN Vacuolar protein sorting-associated protein 4B OS=Bos taurus GN=VPS4B PE=2 SV=1
contig9319	0	ACO10730	Dysbindin [Caligus rogercresseyi].
contig9367	0	O14841	OPLA_HUMAN 5-oxoprolinase OS=Homo sapiens GN=OPLAH PE=1 SV=3
contig9368	0	B0R0T1	VWA8_DANRE von Willebrand factor A domain-containing protein 8 OS=Danio rerio GN=si:dkey-18l1.1 PE=4 SV=1
contig9389	0	O15066	KIF3B_HUMAN Kinesin-like protein KIF3B OS=Homo sapiens GN=KIF3B PE=1 SV=1
contig9438	0	EFX81055	hypothetical protein DAPPUDRAFT_102782 [Daphnia pulex].
contig9450	0	ADD24472	RuvB-like helicase 1 [Lepeophtheirus salmonis].
contig9452	0	ACO11157	Alaserpin precursor [Caligus rogercresseyi].
contig9455	0	Q16975	KPC2_APLCA Calcium-independent protein kinase C OS=Aplysia californica GN=PRKC2 PE=1 SV=1
contig9471	0	Q9V3D6	CPSF2_DROME Probable cleavage and polyadenylation specificity factor subunit 2 OS=Drosophila melanogaster GN=Cpsf100 PE=1 SV=1
contig9474	0	ACO11243	Translation initiation factor eIF-2B subunit gamma [Caligus rogercresseyi].
contig9522	0	ACO11353	Sorting nexin-6-like [Caligus rogercresseyi].
contig9548	0	ACO10821	PRKCA-binding protein [Caligus rogercresseyi].
contig9552	0	Q9H4L7	SMRCD_HUMAN SWI/SNF-related matrix-associated actin-dependent regulator of chromatin subfamily A containing DEAD/H box 1 OS=Homo sapiens GN=SMARCAD1 PE=1 SV=2
contig9556	0	EFX78444	hypothetical protein DAPPUDRAFT_320441 [Daphnia pulex].
contig9561	0	EFX72150	hypothetical protein DAPPUDRAFT_10357, partial [Daphnia pulex].
contig9571	0	Q27746	DNMT1_PARLI DNA (cytosine-5)-methyltransferase PliMCI OS=Paracentrotus lividus GN=DNMT PE=2 SV=1
contig9574	0	Q9UBH6	XPR1_HUMAN Xenotropic and polytropic retrovirus receptor 1 OS=Homo sapiens GN=XPR1 PE=1 SV=1
contig9575	0	EFX89559	hypothetical protein DAPPUDRAFT_310536 [Daphnia pulex].
contig9577	0	ACO15510	Vacuolar proton pump subunit d [Caligus clemensi].
contig9611	0	Q804S5	MIB1_DANRE E3 ubiquitin-protein ligase mib1 OS=Danio rerio GN=mib1 PE=1 SV=1
contig9615	0	ACO14725	mRNA-decapping enzyme 2 [Caligus clemensi].
contig9631	0	EFX74435	hypothetical protein DAPPUDRAFT_307317 [Daphnia pulex].
contig9635	0	ACO10626	FAM113A [Caligus rogercresseyi].
contig9636	0	P54278	PMS2_HUMAN Mismatch repair endonuclease PMS2 OS=Homo sapiens GN=PMS2 PE=1 SV=2
contig9657	0	P16371	GROU_DROME Protein groucho OS=Drosophila melanogaster GN=gro PE=1 SV=3
contig9668	0	Q27128	PAPSS_URECA Bifunctional 3'-phosphoadenosine 5'-phosphosulfate synthase OS=Urechis caupo PE=2 SV=1
contig9676	0	EFX72693	hypothetical protein DAPPUDRAFT_605, partial [Daphnia pulex].
contig9688	0	EFX68939	hypothetical protein DAPPUDRAFT_329620 [Daphnia pulex].
contig9704	0	ACO10388	Exosome complex exonuclease RRP42 [Caligus rogercresseyi].
contig9710	0	EFX68067	hypothetical protein DAPPUDRAFT_63418, partial [Daphnia pulex].
contig9723	0	EFX68222	hypothetical protein DAPPUDRAFT_63312, partial [Daphnia pulex].
contig9740	0	O15439	MRP4_HUMAN Multidrug resistance-associated protein 4 OS=Homo sapiens GN=ABCC4 PE=1 SV=3
contig9746	0	O43426	SYNJ1_HUMAN Synaptojanin-1 OS=Homo sapiens GN=SYNJ1 PE=1 SV=2
contig9750	0	EFX83060	adenylyl cyclase, partial [Daphnia pulex].
contig9779	0	ACO11313	TSSC1 [Caligus rogercresseyi].
contig9809	0	ACO11090	3-hydroxyanthranilate 3,4-dioxygenase [Caligus rogercresseyi].
contig9815	0	EFX80961	hypothetical protein DAPPUDRAFT_303785 [Daphnia pulex].
contig9824	0	ACO11689	ybiU [Caligus rogercresseyi].
contig9851	0	ACO15022	DnaJ homolog subfamily C member 21 [Caligus clemensi].
contig9854	0	A1L0Y2	NEUL4_XENTR Neuralized-like protein 4 OS=Xenopus tropicalis GN=neurl4 PE=2 SV=1
contig9866	0	ACO15138	Probable ATP-dependent RNA helicase DDX47 [Caligus clemensi].
contig9877	0	ACO11595	GPI-anchor transamidase precursor [Caligus rogercresseyi].
contig9882	0	EFX86469	hypothetical protein DAPPUDRAFT_193046 [Daphnia pulex].
contig9890	0	EFX74631	hypothetical protein DAPPUDRAFT_307206 [Daphnia pulex].
contig9895	0	Q5ZME8	SMU1_CHICK WD40 repeat-containing protein SMU1 OS=Gallus gallus GN=SMU1 PE=2 SV=1
contig9899	0	EFX88457	hypothetical protein DAPPUDRAFT_42230 [Daphnia pulex].
contig9904	0	P42787	CBPD_DROME Carboxypeptidase D OS=Drosophila melanogaster GN=svr PE=1 SV=2
contig9905	0	ACO10578	Nucleoporin Nup37 [Caligus rogercresseyi].
contig9920	0	EFX90201	hypothetical protein DAPPUDRAFT_300174 [Daphnia pulex].
contig9922	0	EFX84906	hypothetical protein DAPPUDRAFT_300804 [Daphnia pulex].
contig9924	0	ACO15235	ADIPOR-like receptor CG5315 [Caligus clemensi].
contig9946	0	ACO11605	Purine nucleoside phosphorylase [Caligus rogercresseyi].
contig9956	0	ACO10705	Probable dimethyladenosine transferase [Caligus rogercresseyi].
contig9961	0	Q27331	VATA2_DROME V-type proton ATPase catalytic subunit A isoform 2 OS=Drosophila melanogaster GN=Vha68-2 PE=1 SV=2
contig10032	0	CAH23473	para-like voltage gated sodium channel, partial [Lepeophtheirus salmonis].
contig10043	0	ACO10537	Glutaredoxin-3 [Caligus rogercresseyi].
contig10049	0	Q6NWF6	K2C8_DANRE Keratin, type II cytoskeletal 8 OS=Danio rerio GN=krt8 PE=1 SV=1
contig10054	0	P16621	LAR_DROME Tyrosine-protein phosphatase Lar OS=Drosophila melanogaster GN=Lar PE=1 SV=2
contig10094	0	EFX89025	hypothetical protein DAPPUDRAFT_310892 [Daphnia pulex].
contig10135	0	EFX85289	hypothetical protein DAPPUDRAFT_300392 [Daphnia pulex].
contig10174	0	EFX87838	hypothetical protein DAPPUDRAFT_311854 [Daphnia pulex].
contig10190	0	CAO98769	beta-actin [Artemia franciscana].
contig10199	0	EFX80996	hypothetical protein DAPPUDRAFT_303750 [Daphnia pulex].
contig10200	0	ACO14765	Prenylcysteine oxidase precursor [Caligus clemensi].
contig10218	0	EFX68222	hypothetical protein DAPPUDRAFT_63312, partial [Daphnia pulex].
contig10249	0	EFX86358	hypothetical protein DAPPUDRAFT_313254 [Daphnia pulex].
contig10252	0	ACO10739	Replication factor C subunit 3 [Caligus rogercresseyi].
contig10260	0	EFX82053	hypothetical protein DAPPUDRAFT_302834 [Daphnia pulex].
contig10271	0	Q8B0I0	L_VSIVN RNA-directed RNA polymerase L OS=Vesicular stomatitis Indiana virus (strain 98COE North America) GN=L PE=3 SV=1
contig10274	0	ACO10812	Dehydrodolichyl diphosphate synthase [Caligus rogercresseyi].
contig10281	0	Q8VHK9	DHX36_MOUSE Probable ATP-dependent RNA helicase DHX36 OS=Mus musculus GN=Dhx36 PE=2 SV=2
contig10296	0	ACO11426	COP9 signalosome complex subunit 2 [Caligus rogercresseyi].
contig10309	0	EFX69653	hypothetical protein DAPPUDRAFT_202746 [Daphnia pulex].
contig10333	0	EFX74733	hypothetical protein DAPPUDRAFT_324067 [Daphnia pulex].
contig10336	0	ACO15662	Diaminopimelate decarboxylase [Caligus clemensi].
contig10379	0	ACO10940	Solute carrier family 35 member C2 [Caligus rogercresseyi].
contig10428	0	Q92636	FAN_HUMAN Protein FAN OS=Homo sapiens GN=NSMAF PE=1 SV=2
contig10444	0	EFX86292	hypothetical protein DAPPUDRAFT_44736, partial [Daphnia pulex].
contig10487	0	EFX86325	hypothetical protein DAPPUDRAFT_308512 [Daphnia pulex].
contig10508	0	ACO13045	Apoptosis inhibitor 5 [Lepeophtheirus salmonis].
contig10515	0	ACO10308	Cell division cycle protein 123 homolog [Caligus rogercresseyi].
contig10522	0	EFX83360	hypothetical protein DAPPUDRAFT_915, partial [Daphnia pulex].
contig10604	0	Q9VIW7	RTCB_DROME tRNA-splicing ligase RtcB homolog OS=Drosophila melanogaster GN=CG9987 PE=1 SV=1
contig10618	0	EFX84089	hypothetical protein DAPPUDRAFT_315242 [Daphnia pulex].
contig10652	0	ADM15669	myosin Va [Eriocheir sinensis].
contig10695	0	EFX89750	hypothetical protein DAPPUDRAFT_310221 [Daphnia pulex].
contig10709	0	Q9W0T5	PYX_DROME Transient receptor potential channel pyrexia OS=Drosophila melanogaster GN=pyx PE=2 SV=2
contig10720	0	ACO12559	msta, isoform A [Lepeophtheirus salmonis].
contig10743	0	ACO10429	UPF0029 protein C27E2.02 [Caligus rogercresseyi].
contig10756	0	ADD38829	WD repeat domain phosphoinositide-interacting protein 2 [Lepeophtheirus salmonis].
contig10768	0	EFX79838	hypothetical protein DAPPUDRAFT_304378 [Daphnia pulex].
contig10773	0	ACO11898	Ran-binding protein 10 [Lepeophtheirus salmonis].
contig10795	0	Q99570	PI3R4_HUMAN Phosphoinositide 3-kinase regulatory subunit 4 OS=Homo sapiens GN=PIK3R4 PE=1 SV=3
contig10803	0	EFX85901	hypothetical protein DAPPUDRAFT_45411, partial [Daphnia pulex].
contig10849	0	ACO15256	Zinc metalloproteinase nas-12 precursor [Caligus clemensi].
contig10894	0	EFX77596	hypothetical protein DAPPUDRAFT_30003, partial [Daphnia pulex].
contig10927	0	ACO10972	Phenylalanyl-tRNA synthetase alpha chain [Caligus rogercresseyi].
contig10934	0	ACO10413	misato homolog 1 [Caligus rogercresseyi].
contig10935	0	EFX78827	hypothetical protein DAPPUDRAFT_245715 [Daphnia pulex].
contig10959	0	P97526	NF1_RAT Neurofibromin OS=Rattus norvegicus GN=Nf1 PE=1 SV=1
contig10962	0	ACO11309	Lachesin precursor [Caligus rogercresseyi].
contig10981	0	ACO12508	Cleavage stimulation factor 50 kDa subunit [Lepeophtheirus salmonis].
contig10986	0	ACO10345	Dehydrogenase/reductase SDR family member 1 [Caligus rogercresseyi].
contig10993	0	ACO11587	Adenosine deaminase-like protein [Caligus rogercresseyi].
contig10997	0	ACO11629	RNA 3-terminal phosphate cyclase-like protein [Caligus rogercresseyi].
contig11007	0	ACO15072	E3 ubiquitin-protein ligase CBL-B [Caligus clemensi].
contig11029	0	EFX71511	hypothetical protein DAPPUDRAFT_227934 [Daphnia pulex].
contig11032	0	ADD24245	Ubiquitin-like modifier-activating enzyme 5 [Lepeophtheirus salmonis].
contig11040	0	Q9V3C5	RIC1_DROME Protein RIC1 homolog OS=Drosophila melanogaster GN=CG9063 PE=1 SV=1
contig11095	0	EFX87104	myosin heavy chain isoform 1 [Daphnia pulex].
contig11133	0	Q3ULF4	SPG7_MOUSE Paraplegin OS=Mus musculus GN=Spg7 PE=1 SV=1
contig11145	0	ACO14562	39S ribosomal protein L28, mitochondrial precursor [Caligus clemensi].
contig11146	0	EFX87055	RAD54B meiotic recombination protein, partial [Daphnia pulex].
contig11148	0	ACO15633	Homocysteine S-methyltransferase 1 [Caligus clemensi].
contig11155	0	ACO15419	Innexin inx2 [Caligus clemensi].
contig11183	0	ACO10817	Mitochondrial 28S ribosomal protein S27 [Caligus rogercresseyi].
contig11248	0	ACO10689	Probable trans-2-enoyl-CoA reductase, mitochondrial precursor [Caligus rogercresseyi].
contig11250	0	EFX75312	hypothetical protein DAPPUDRAFT_306846 [Daphnia pulex].
contig11264	0	EFX84988	hypothetical protein DAPPUDRAFT_300823 [Daphnia pulex].
contig11289	0	EFX86742	hypothetical protein DAPPUDRAFT_97641 [Daphnia pulex].
contig11293	0	Q96QU8	XPO6_HUMAN Exportin-6 OS=Homo sapiens GN=XPO6 PE=1 SV=1
contig11326	0	EFX69361	hypothetical protein DAPPUDRAFT_329115 [Daphnia pulex].
contig11352	0	Q4V9Y0	VPS51_XENTR Vacuolar protein sorting-associated protein 51 homolog OS=Xenopus tropicalis GN=vps51 PE=2 SV=1
contig11370	0	EFX82771	hypothetical protein DAPPUDRAFT_302378 [Daphnia pulex].
contig11413	0	EFX88395	hypothetical protein DAPPUDRAFT_191611 [Daphnia pulex].
contig11424	0	EFX85740	hypothetical protein DAPPUDRAFT_309057 [Daphnia pulex].
contig11429	0	ACO11537	Membrane-bound O-acyltransferase domain-containing protein 6 [Caligus rogercresseyi].
contig11454	0	Q9Y4D8	HECD4_HUMAN Probable E3 ubiquitin-protein ligase HECTD4 OS=Homo sapiens GN=HECTD4 PE=1 SV=5
contig11461	0	EFX74411	hypothetical protein DAPPUDRAFT_307309 [Daphnia pulex].
contig11472	0	ACO10492	WW domain-binding protein 4 [Caligus rogercresseyi].
contig11493	0	P14173	DDC_RAT Aromatic-L-amino-acid decarboxylase OS=Rattus norvegicus GN=Ddc PE=1 SV=1
contig11522	0	ACO11029	NipSnap [Caligus rogercresseyi].
contig11534	0	ACO10736	Glyoxylate reductase/hydroxypyruvate reductase [Caligus rogercresseyi].
contig11554	0	P08487	PLCG1_BOVIN 1-phosphatidylinositol 4,5-bisphosphate phosphodiesterase gamma-1 OS=Bos taurus GN=PLCG1 PE=1 SV=1
contig11570	0	A2RV18	DI3L1_DANRE DIS3-like exonuclease 1 OS=Danio rerio GN=dis3l PE=2 SV=1
contig11595	0	EFX68470	hypothetical protein DAPPUDRAFT_301442 [Daphnia pulex].
contig11649	0	ACO15391	Agglutinin isolectin 1 precursor [Caligus clemensi].
contig11664	0	ACO10790	C4orf27 homolog [Caligus rogercresseyi].
contig11672	0	EFX86185	hypothetical protein DAPPUDRAFT_313238 [Daphnia pulex].
contig11691	0	EFX83790	hypothetical protein DAPPUDRAFT_301644 [Daphnia pulex].
contig11696	0	ACO10845	Glutathione S-transferase kappa 1 [Caligus rogercresseyi].
contig11706	0	EFX81871	hypothetical protein DAPPUDRAFT_302840 [Daphnia pulex].
contig11713	0	ACO10192	Queuine tRNA-ribosyltransferase domain-containing protein 1 [Caligus rogercresseyi].
contig11743	0	Q66PG1	LARG2_DANRE Glycosyltransferase-like protein LARGE2 OS=Danio rerio GN=gyltl1b PE=2 SV=1
contig11836	0	Q9XM10	CYB_ONCKE Cytochrome b OS=Oncorhynchus keta GN=mt-cyb PE=3 SV=1
contig11840	0	ACO11700	Serine/threonine-protein kinase NIM1 [Caligus rogercresseyi].
contig11888	0	EFX88295	hypothetical protein DAPPUDRAFT_311586 [Daphnia pulex].
contig11941	0	ACO11119	sodium-coupled neutral amino acid transporter 11 [Caligus rogercresseyi].
contig11942	0	ACO10515	Ubiquitin carboxyl-terminal hydrolase 22 [Caligus rogercresseyi].
contig11954	0	ACO11144	Syntaxin-16 [Caligus rogercresseyi].
contig11968	0	EFX76369	hypothetical protein DAPPUDRAFT_55388, partial [Daphnia pulex].
contig12008	0	Q9R1K5	FZR_MOUSE Fizzy-related protein homolog OS=Mus musculus GN=Fzr1 PE=1 SV=1
contig12012	0	P27398	CAND_DROME Calpain-D OS=Drosophila melanogaster GN=sol PE=1 SV=2
contig12013	0	ADD24391	Mitotic checkpoint protein BUB3 [Lepeophtheirus salmonis].
contig12018	0	Q9EPE9	AT131_MOUSE Probable cation-transporting ATPase 13A1 OS=Mus musculus GN=Atp13a1 PE=1 SV=2
contig12040	0	ACO10309	Trimeric intracellular cation channel type B [Caligus rogercresseyi].
contig12052	0	P13607	ATNA_DROME Sodium/potassium-transporting ATPase subunit alpha OS=Drosophila melanogaster GN=Atpalpha PE=1 SV=3
contig12079	0	ACO15514	THO complex subunit 6 homolog [Caligus clemensi].
contig12130	0	P13607	ATNA_DROME Sodium/potassium-transporting ATPase subunit alpha OS=Drosophila melanogaster GN=Atpalpha PE=1 SV=3
contig12158	0	EFX89211	hypothetical protein DAPPUDRAFT_190431 [Daphnia pulex].
contig12186	0	P51111	HD_RAT Huntingtin OS=Rattus norvegicus GN=Htt PE=1 SV=1
contig12189	0	EFX85747	hypothetical protein DAPPUDRAFT_127521 [Daphnia pulex].
contig12218	0	EFX67983	hypothetical protein DAPPUDRAFT_63456, partial [Daphnia pulex].
contig12261	0	EFX90271	hypothetical protein DAPPUDRAFT_300126 [Daphnia pulex].
contig12265	0	ACO11297	Broad-complex core protein isoform 6 [Caligus rogercresseyi].
contig12269	0	EFX66191	hypothetical protein DAPPUDRAFT_302911 [Daphnia pulex].
contig12312	0	EFX90342	hypothetical protein DAPPUDRAFT_205211 [Daphnia pulex].
contig12333	0	EFX85164	hypothetical protein DAPPUDRAFT_314296 [Daphnia pulex].
contig12366	0	EFX85039	hypothetical protein DAPPUDRAFT_314454 [Daphnia pulex].
contig12376	0	AEK86517	toll3 [Litopenaeus vannamei].
contig12410	0	ACO11467	L-threonine 3-dehydrogenase, mitochondrial precursor [Caligus rogercresseyi].
contig12464	0	ACO10711	SHQ1 homolog [Caligus rogercresseyi].
contig12470	0	ADD24191	Dihydroorotate dehydrogenase, mitochondrial [Lepeophtheirus salmonis].
contig12500	0	Q8IMX7	MIRO_DROME Mitochondrial Rho GTPase OS=Drosophila melanogaster GN=Miro PE=1 SV=1
contig12501	0	ACO10776	Elongation of very long chain fatty acids protein AAEL008004 [Caligus rogercresseyi].
contig12588	0	ACO11612	Peptidyl-prolyl cis-trans isomerase-like 2 [Caligus rogercresseyi].
contig12598	0	ACO12352	Mono-ADP-ribosyltransferase sirtuin-6 [Lepeophtheirus salmonis].
contig12606	0	ACO11693	Mitochondrial uncoupling protein 4 [Caligus rogercresseyi].
contig12647	0	ACO10372	Niemann-Pick C1 protein precursor [Caligus rogercresseyi].
contig12660	0	ACO15066	Mannose-1-phosphate guanyltransferase alpha-A [Caligus clemensi].
contig12678	0	EFX90030	hypothetical protein DAPPUDRAFT_220094 [Daphnia pulex].
contig12686	0	Q62388	ATM_MOUSE Serine-protein kinase ATM OS=Mus musculus GN=Atm PE=1 SV=2
contig12689	0	ADD24375	COP9 signalosome complex subunit 6 [Lepeophtheirus salmonis].
contig12729	0	ACO12408	Innexin inx2 [Lepeophtheirus salmonis].
contig12732	0	ACO10317	SUMO-activating enzyme subunit 1 [Caligus rogercresseyi].
contig12754	0	EFX66914	hypothetical protein DAPPUDRAFT_218850 [Daphnia pulex].
contig12758	0	Q9DE46	DPOLA_XENLA DNA polymerase alpha catalytic subunit OS=Xenopus laevis GN=pola1 PE=2 SV=1
contig12775	0	EFX81606	hypothetical protein DAPPUDRAFT_224067 [Daphnia pulex].
contig12789	0	P29993	ITPR_DROME Inositol 1,4,5-trisphosphate receptor OS=Drosophila melanogaster GN=Itp-r83A PE=2 SV=3
contig12792	0	ACO11189	Glucosamine-6-phosphate isomerase [Caligus rogercresseyi].
contig12814	0	EFX75651	hypothetical protein DAPPUDRAFT_55885 [Daphnia pulex].
contig12826	0	EFX66475	hypothetical protein DAPPUDRAFT_10162, partial [Daphnia pulex].
contig12850	0	ABU41084	hypothetical protein [Lepeophtheirus salmonis].
contig12864	0	ACO11688	p21-activated protein kinase-interacting protein 1-like [Caligus rogercresseyi].
contig12914	0	EFX81795	hypothetical protein DAPPUDRAFT_196036 [Daphnia pulex].
contig12935	0	ACO11702	Estradiol 17-beta-dehydrogenase 2 [Caligus rogercresseyi].
contig12970	0	ADD38807	Integrin-linked protein kinase [Lepeophtheirus salmonis].
contig12974	0	EFX69368	hypothetical protein DAPPUDRAFT_329129 [Daphnia pulex].
contig12975	0	EFX76343	hypothetical protein DAPPUDRAFT_306243 [Daphnia pulex].
contig13029	0	EFX86142	hypothetical protein DAPPUDRAFT_313169 [Daphnia pulex].
contig13047	0	P04755	ACH3_DROME Acetylcholine receptor subunit beta-like 1 OS=Drosophila melanogaster GN=nAcRbeta-64B PE=2 SV=1
contig13064	0	ACO11348	UDP-xylose and UDP-N-acetylglucosamine transporter [Caligus rogercresseyi].
contig13099	0	EFX73914	hypothetical protein DAPPUDRAFT_307561 [Daphnia pulex].
contig13113	0	ACO10182	6-phosphofructo-2-kinase/fructose-2,6-biphosphatase 1 [Caligus rogercresseyi].
contig13124	0	EFX70229	hypothetical protein DAPPUDRAFT_328233 [Daphnia pulex].
contig13134	0	EFX64878	hypothetical protein DAPPUDRAFT_304216 [Daphnia pulex].
contig13136	0	EFX83285	hypothetical protein DAPPUDRAFT_301922 [Daphnia pulex].
contig13150	0	AEK86517	toll3 [Litopenaeus vannamei].
contig13306	0	Q86XP3	DDX42_HUMAN ATP-dependent RNA helicase DDX42 OS=Homo sapiens GN=DDX42 PE=1 SV=1
contig13317	0	ACO10235	Methylglutaconyl-CoA hydratase, mitochondrial precursor [Caligus rogercresseyi].
contig13402	0	EFX89157	hypothetical protein DAPPUDRAFT_41686 [Daphnia pulex].
contig13419	0	Q9HCD6	TANC2_HUMAN Protein TANC2 OS=Homo sapiens GN=TANC2 PE=1 SV=3
contig13422	0	A7XZ53	XPR1_MUSPA Xenotropic and polytropic retrovirus receptor 1 homolog OS=Mus pahari GN=Xpr1 PE=1 SV=1
contig13457	0	ACO10349	Cysteine protease ATG4B [Caligus rogercresseyi].
contig13480	0	EFX89382	hypothetical protein DAPPUDRAFT_303190 [Daphnia pulex].
contig13484	0	ACO10605	C3orf38 homolog [Caligus rogercresseyi].
contig13496	0	EFX84231	hypothetical protein DAPPUDRAFT_209751 [Daphnia pulex].
contig13497	0	ACO12176	MFS-type transporter C20orf59 [Lepeophtheirus salmonis].
contig13567	0	EFX72162	guanine nucleotide-binding protein G(o) subunit alpha 1 [Daphnia pulex].
contig13574	0	EFX78444	hypothetical protein DAPPUDRAFT_320441 [Daphnia pulex].
contig13577	0	ACO14801	N-acyl-phosphatidylethanolamine-hydrolyzing phospholipase D [Caligus clemensi].
contig13617	0	EFX73914	hypothetical protein DAPPUDRAFT_307561 [Daphnia pulex].
contig13664	0	ACO12271	Tryptophan 2,3-dioxygenase [Lepeophtheirus salmonis].
contig13690	0	EFX70596	hypothetical protein DAPPUDRAFT_309386 [Daphnia pulex].
contig13698	0	ACO11272	MMP37-like protein, mitochondrial precursor [Caligus rogercresseyi].
contig13710	0	ACO10412	Haloacid dehalogenase-like hydrolase domain-containing protein 1A [Caligus rogercresseyi].
contig13714	0	EFX67845	hypothetical protein DAPPUDRAFT_301779 [Daphnia pulex].
contig13717	0	ACO11019	Probable serine hydrolase [Caligus rogercresseyi].
contig13758	0	ACO11790	Glycerol kinase [Lepeophtheirus salmonis].
contig13826	0	EFX70640	hypothetical protein DAPPUDRAFT_327969 [Daphnia pulex].
contig13842	0	EFX84034	hypothetical protein DAPPUDRAFT_187802 [Daphnia pulex].
contig13871	0	ACO11209	15-hydroxyprostaglandin dehydrogenase [Caligus rogercresseyi].
contig13891	0	ACO10467	Phosphopantothenate--cysteine ligase [Caligus rogercresseyi].
contig13898	0	ACO15537	Probable histone acetyltransferase MYST1 [Caligus clemensi].
contig13924	0	EFX77394	hypothetical protein DAPPUDRAFT_305826 [Daphnia pulex].
contig13931	0	ACO11143	Cartilage-associated protein precursor [Caligus rogercresseyi].
contig13955	0	P17644	ACH2_DROME Acetylcholine receptor subunit alpha-like 2 OS=Drosophila melanogaster GN=nAcRalpha-96Ab PE=2 SV=1
contig13998	0	EFX79972	hypothetical protein DAPPUDRAFT_318992 [Daphnia pulex].
contig14012	0	ACO14819	Cyclin-Y [Caligus clemensi].
contig14042	0	Q9CWV1	MCM8_MOUSE DNA helicase MCM8 OS=Mus musculus GN=Mcm8 PE=1 SV=3
contig14064	0	AGK89908	nicotinic acetylcholine receptor subunit alpha 3 [Pandalopsis japonica].
contig14130	0	Q9U969	SWS_DROME Neuropathy target esterase sws OS=Drosophila melanogaster GN=sws PE=1 SV=2
contig14161	0	EFX77393	hypothetical protein DAPPUDRAFT_198415 [Daphnia pulex].
contig14176	0	ACO10877	Broad-complex core protein isoform 6 [Caligus rogercresseyi].
contig14219	0	ABU41084	hypothetical protein [Lepeophtheirus salmonis].
contig14241	0	ACO13111	DNA primase small subunit [Lepeophtheirus salmonis].
contig14280	0	Q9GL77	S4A4_BOVIN Electrogenic sodium bicarbonate cotransporter 1 OS=Bos taurus GN=SLC4A4 PE=1 SV=1
contig14314	0	EFX85825	hypothetical protein DAPPUDRAFT_98470 [Daphnia pulex].
contig14336	0	P18106	FPS_DROME Tyrosine-protein kinase Fps85D OS=Drosophila melanogaster GN=Fps85D PE=2 SV=3
contig14337	0	EFX80574	hypothetical protein DAPPUDRAFT_318475 [Daphnia pulex].
contig14368	0	ACO14573	2-oxoisovalerate dehydrogenase subunit alpha, mitochondrial precursor [Caligus clemensi].
contig14399	0	Q5F364	MRP1_CHICK Multidrug resistance-associated protein 1 OS=Gallus gallus GN=ABCC1 PE=2 SV=1
contig14449	0	EFX83286	hypothetical protein DAPPUDRAFT_210176 [Daphnia pulex].
contig14484	0	ACO11180	HIV Tat-specific factor 1 homolog [Caligus rogercresseyi].
contig14485	0	EFX70647	hypothetical protein DAPPUDRAFT_327956 [Daphnia pulex].
contig14509	0	O75165	DJC13_HUMAN DnaJ homolog subfamily C member 13 OS=Homo sapiens GN=DNAJC13 PE=1 SV=5
contig14510	0	ACO11746	KIN, antigenic determinant of recA protein homolog [Caligus rogercresseyi].
contig14553	0	Q9VW71	FAT2_DROME Fat-like cadherin-related tumor suppressor homolog OS=Drosophila melanogaster GN=kug PE=2 SV=2
contig14570	0	ACO15327	Sodium/potassium-transporting ATPase subunit beta [Caligus clemensi].
contig14597	0	EFX71884	hypothetical protein DAPPUDRAFT_308707 [Daphnia pulex].
contig14637	0	EFX78767	hypothetical protein DAPPUDRAFT_319997 [Daphnia pulex].
contig14664	0	ACO11583	Inorganic pyrophosphatase [Caligus rogercresseyi].
contig14790	0	ADD38462	Transmembrane protein 43 [Lepeophtheirus salmonis].
contig14864	0	Q8N1B4	VPS52_HUMAN Vacuolar protein sorting-associated protein 52 homolog OS=Homo sapiens GN=VPS52 PE=1 SV=1
contig14865	0	EFX84934	hypothetical protein DAPPUDRAFT_194252 [Daphnia pulex].
contig14895	0	ADD38551	Pre-mRNA-splicing factor 18 [Lepeophtheirus salmonis].
contig14967	0	ACO11116	Inositol hexaphosphate kinase 1 [Caligus rogercresseyi].
contig14994	0	EFX69369	hypothetical protein DAPPUDRAFT_113685 [Daphnia pulex].
contig15040	0	ACO10665	Methyltransferase-like protein 9 precursor [Caligus rogercresseyi].
contig15061	0	Q6VH22	IF172_MOUSE Intraflagellar transport protein 172 homolog OS=Mus musculus GN=Ift172 PE=1 SV=1
contig15097	0	EFX71861	hypothetical protein DAPPUDRAFT_326779 [Daphnia pulex].
contig15108	0	ACO12753	Replication factor C subunit 2 [Lepeophtheirus salmonis].
contig15110	0	EFX87272	hypothetical protein DAPPUDRAFT_307138 [Daphnia pulex].
contig15112	0	AAZ80094	hyperpolarization-activated ion channel, partial [Cancer borealis].
contig15116	0	EFX84884	hypothetical protein DAPPUDRAFT_314446 [Daphnia pulex].
contig15164	0	Q80U30	CL16A_MOUSE Protein CLEC16A OS=Mus musculus GN=Clec16a PE=2 SV=2
contig15195	0	ACO11731	Inositol monophosphatase [Caligus rogercresseyi].
contig15232	0	O15943	CADN_DROME Neural-cadherin OS=Drosophila melanogaster GN=CadN PE=1 SV=2
contig15233	0	ACO11229	Alanyl-tRNA synthetase domain-containing protein 1-B [Caligus rogercresseyi].
contig15265	0	EFX76060	hypothetical protein DAPPUDRAFT_322731 [Daphnia pulex].
contig15300	0	P14099	PDE2A_BOVIN cGMP-dependent 3',5'-cyclic phosphodiesterase OS=Bos taurus GN=PDE2A PE=1 SV=2
contig15345	0	ACO11325	Transcription elongation factor S-II [Caligus rogercresseyi].
contig15347	0	EFX65752	hypothetical protein DAPPUDRAFT_303543 [Daphnia pulex].
contig15361	0	O54956	DPOE2_MOUSE DNA polymerase epsilon subunit 2 OS=Mus musculus GN=Pole2 PE=2 SV=2
contig15380	0	Q868Z9	PPN_DROME Papilin OS=Drosophila melanogaster GN=Ppn PE=1 SV=2
contig15438	0	EFX81711	hypothetical protein DAPPUDRAFT_303364 [Daphnia pulex].
contig15506	0	EFX75164	hypothetical protein DAPPUDRAFT_56315 [Daphnia pulex].
contig15539	0	EFX85169	hypothetical protein DAPPUDRAFT_300337 [Daphnia pulex].
contig15582	0	EFX85575	hypothetical protein DAPPUDRAFT_98778 [Daphnia pulex].
contig15604	0	ACO11499	Mitochondrial 39S ribosomal protein L39 [Caligus rogercresseyi].
contig15610	0	EFX70429	hypothetical protein DAPPUDRAFT_202343 [Daphnia pulex].
contig15611	0	ACO10919	Serine/threonine-protein kinase 16 [Caligus rogercresseyi].
contig15666	0	Q9P2R3	ANFY1_HUMAN Ankyrin repeat and FYVE domain-containing protein 1 OS=Homo sapiens GN=ANKFY1 PE=1 SV=2
contig15718	0	EFX68222	hypothetical protein DAPPUDRAFT_63312, partial [Daphnia pulex].
contig15752	0	ACO12184	WD repeat-containing protein 82 [Lepeophtheirus salmonis].
contig15768	0	EFX72294	hypothetical protein DAPPUDRAFT_326383 [Daphnia pulex].
contig15787	0	ACO12667	Carbohydrate sulfotransferase 1 [Lepeophtheirus salmonis].
contig15797	0	ACO11306	Probable reductase [Caligus rogercresseyi].
contig15806	0	ADZ45237	opsin, partial [Tigriopus californicus].
contig15849	0	EFX76735	hypothetical protein DAPPUDRAFT_128869 [Daphnia pulex].
contig15857	0	ACO11460	Mitogen-activated protein kinase 14 [Caligus rogercresseyi].
contig15907	0	Q08832	GBRB3_DROME Gamma-aminobutyric acid receptor subunit beta-like OS=Drosophila melanogaster GN=Lcch3 PE=1 SV=2
contig15930	0	ACO12872	Ubiquitin-conjugating enzyme E2-17 kDa [Lepeophtheirus salmonis].
contig15943	0	ACO10838	Tryptophanyl-tRNA synthetase, mitochondrial precursor [Caligus rogercresseyi].
contig16016	0	ACO15621	Phytanoyl-CoA dioxygenase domain-containing protein 1 [Caligus clemensi].
contig16099	0	AAT77812	calpain T [Gecarcinus lateralis].
contig16136	0	ACO11301	Mitochondrial carrier triple repeat protein 1 [Caligus rogercresseyi].
contig16174	0	ACC65887	Down syndrome cell adhesion molecule isoform, partial [Daphnia magna].
contig16213	0	ACO10261	Dual specificity protein phosphatase 12 [Caligus rogercresseyi].
contig16252	0	ACO12419	Probable deoxyhypusine synthase [Lepeophtheirus salmonis].
contig16254	0	Q6ZXV5	TMTC3_HUMAN Transmembrane and TPR repeat-containing protein 3 OS=Homo sapiens GN=TMTC3 PE=1 SV=2
contig16340	0	EFX77030	hypothetical protein DAPPUDRAFT_225906 [Daphnia pulex].
contig16426	0	ACO15014	GPI mannosyltransferase 1 [Caligus clemensi].
contig16428	0	EFX66710	hypothetical protein DAPPUDRAFT_331812 [Daphnia pulex].
contig16477	0	ACO15221	Cell division protein kinase 4 [Caligus clemensi].
contig16509	0	Q8BIJ6	SYIM_MOUSE Isoleucine--tRNA ligase, mitochondrial OS=Mus musculus GN=Iars2 PE=2 SV=1
contig16553	0	ACO11276	Exosome complex exonuclease RRP45 [Caligus rogercresseyi].
contig16610	0	ACO10963	Lymphokine-activated killer T-cell-originated protein kinase homolog [Caligus rogercresseyi].
contig16620	0	Q27607	DPOG1_DROME DNA polymerase subunit gamma-1, mitochondrial OS=Drosophila melanogaster GN=tam PE=1 SV=2
contig16698	0	A6QP15	HOT_BOVIN Hydroxyacid-oxoacid transhydrogenase, mitochondrial OS=Bos taurus GN=ADHFE1 PE=2 SV=1
contig16721	0	EFX78433	hypothetical protein DAPPUDRAFT_225412 [Daphnia pulex].
contig16778	0	ACO11601	Probable tRNAHis guanylyltransferase [Caligus rogercresseyi].
contig16797	0	ACO10891	Broad-complex core protein isoform 6 [Caligus rogercresseyi].
contig16830	0	EFX73753	hypothetical protein DAPPUDRAFT_215456 [Daphnia pulex].
contig16843	0	Q80UK8	INT2_MOUSE Integrator complex subunit 2 OS=Mus musculus GN=Ints2 PE=2 SV=2
contig16911	0	EFX80954	hypothetical protein DAPPUDRAFT_196539 [Daphnia pulex].
contig16939	0	ACO11349	Lariat debranching enzyme [Caligus rogercresseyi].
contig17025	0	BAC66140	projectin [Procambarus clarkii].
contig17051	0	ACO12194	Endoplasmic reticulum-Golgi intermediate compartment protein 2 [Lepeophtheirus salmonis].
contig17105	0	P30432	FUR2_DROME Furin-like protease 2 OS=Drosophila melanogaster GN=Fur2 PE=2 SV=2
contig17148	0	EFX76074	hypothetical protein DAPPUDRAFT_55475, partial [Daphnia pulex].
contig17273	0	EFX89365	hypothetical protein DAPPUDRAFT_40435 [Daphnia pulex].
contig17350	0	ACO11148	Beta-1,3-galactosyltransferase 1 [Caligus rogercresseyi].
contig17436	0	EFX79754	hypothetical protein DAPPUDRAFT_319169 [Daphnia pulex].
contig17706	0	EFX68045	hypothetical protein DAPPUDRAFT_301688 [Daphnia pulex].
contig17730	0	EFX78003	hypothetical protein DAPPUDRAFT_305290 [Daphnia pulex].
contig17731	0	EFX87711	hypothetical protein DAPPUDRAFT_306553 [Daphnia pulex].
contig17738	0	P23098	DYHC_TRIGR Dynein beta chain, ciliary OS=Tripneustes gratilla PE=1 SV=1
contig17757	0	EFX85790	hypothetical protein DAPPUDRAFT_45366, partial [Daphnia pulex].
contig17766	0	ACO15249	Inositol monophosphatase 3 [Caligus clemensi].
contig17768	0	EFX79708	hypothetical protein DAPPUDRAFT_104151 [Daphnia pulex].
contig17802	0	EFX90405	copper transporting pATPase, ATP7a-like protein [Daphnia pulex].
contig17834	0	EFX79275	hypothetical protein DAPPUDRAFT_304927 [Daphnia pulex].
contig17870	0	EFX88812	stromal antigen-like protein, copy A [Daphnia pulex].
contig17961	0	ACO11352	Zeta-crystallin [Caligus rogercresseyi].
contig17993	0	ACO11410	Zinc finger FYVE domain-containing protein 19 [Caligus rogercresseyi].
contig18002	0	EFX75409	hypothetical protein DAPPUDRAFT_306800 [Daphnia pulex].
contig18159	0	ACO10218	Probable phenylalanyl-tRNA synthetase, mitochondrial precursor [Caligus rogercresseyi].
contig18195	0	ACO11393	neutral sphingomyelinase [Caligus rogercresseyi].
contig18241	0	ACO11514	Endonuclease G, mitochondrial precursor [Caligus rogercresseyi].
contig18302	0	EFX86456	hypothetical protein DAPPUDRAFT_313092 [Daphnia pulex].
contig18359	0	Q23716	EF2_CRYPV Elongation factor 2 OS=Cryptosporidium parvum PE=3 SV=1
contig18378	0	EFX64854	hypothetical protein DAPPUDRAFT_229736 [Daphnia pulex].
contig18466	0	EFX80788	hypothetical protein DAPPUDRAFT_51102 [Daphnia pulex].
contig18490	0	ACO10555	UPF0517 membrane protein CG10671 [Caligus rogercresseyi].
contig18497	0	ACO10352	Sulfatase-modifying factor 1 precursor [Caligus rogercresseyi].
contig18662	0	EFX90160	hypothetical protein DAPPUDRAFT_39304 [Daphnia pulex].
contig18715	0	ACO11440	Actin-related protein 6 [Caligus rogercresseyi].
contig18733	0	Q60560	SMBP2_MESAU DNA-binding protein SMUBP-2 OS=Mesocricetus auratus GN=IGHMBP2 PE=1 SV=1
contig18746	0	F1N2W9	MCM9_BOVIN DNA helicase MCM9 OS=Bos taurus GN=MCM9 PE=3 SV=2
contig18792	0	AFU72312	calcium-activated potassium channel transcript variant 1 [Scylla paramamosain].
contig18794	0	EFX75074	hypothetical protein DAPPUDRAFT_306921 [Daphnia pulex].
contig18807	0	C9D7C2	CAC1A_APIME Voltage-dependent calcium channel type A subunit alpha-1 OS=Apis mellifera GN=CAC PE=2 SV=1
contig18842	0	EFX84014	hypothetical protein DAPPUDRAFT_47122 [Daphnia pulex].
contig18929	0	Q7K4B6	TMTC3_DROME Transmembrane and TPR repeat-containing protein CG4050 OS=Drosophila melanogaster GN=CG4050 PE=2 SV=1
contig18970	0	BAI87826	c-jun N-terminal kinase [Marsupenaeus japonicus].
contig19086	0	ACO11823	Actin, muscle [Lepeophtheirus salmonis].
contig19094	0	ACO10547	Leukocyte receptor cluster member 9 [Caligus rogercresseyi].
contig19152	0	Q9ZRJ4	TBA_CHLVU Tubulin alpha chain OS=Chlorella vulgaris GN=TUBA PE=3 SV=1
contig19183	0	ACO10604	Chaperone protein dnaJ 15 [Caligus rogercresseyi].
contig19342	0	ACO10518	UDP-N-acetylglucosamine--dolichyl-phosphate N-acetylglucosaminephosphotransferase [Caligus rogercresseyi].
contig19394	0	EFX89932	hypothetical protein DAPPUDRAFT_39257 [Daphnia pulex].
contig19395	0	ACO11485	Non-structural maintenance of chromosomes element 1 homolog [Caligus rogercresseyi].
contig19410	0	ACO11704	Serine hydrolase-like protein 2 [Caligus rogercresseyi].
contig19533	0	EFX80885	hypothetical protein DAPPUDRAFT_23032, partial [Daphnia pulex].
contig19567	0	O60673	DPOLZ_HUMAN DNA polymerase zeta catalytic subunit OS=Homo sapiens GN=REV3L PE=1 SV=2
contig19571	0	P46735	MYO1B_MOUSE Unconventional myosin-Ib OS=Mus musculus GN=Myo1b PE=2 SV=3
contig19587	0	AGK89908	nicotinic acetylcholine receptor subunit alpha 3 [Pandalopsis japonica].
contig19633	0	P46873	OSM3_CAEEL Osmotic avoidance abnormal protein 3 OS=Caenorhabditis elegans GN=osm-3 PE=2 SV=4
contig19712	0	Q925U4	EDEM1_MOUSE ER degradation-enhancing alpha-mannosidase-like protein 1 OS=Mus musculus GN=Edem1 PE=2 SV=1
contig19728	0	ACO15264	tRNA pseudouridine synthase 3 [Caligus clemensi].
contig19780	0	ADD24036	Kelch domain-containing protein 3 [Lepeophtheirus salmonis].
contig19841	0	Q5EAB6	PMGT1_BOVIN Protein O-linked-mannose beta-1,2-N-acetylglucosaminyltransferase 1 OS=Bos taurus GN=POMGNT1 PE=2 SV=1
contig19851	0	EFX68687	hypothetical protein DAPPUDRAFT_301267 [Daphnia pulex].
contig19940	0	EFX74727	hypothetical protein DAPPUDRAFT_307021 [Daphnia pulex].
contig19977	0	ABU41084	hypothetical protein [Lepeophtheirus salmonis].
contig20009	0	ACO11823	Actin, muscle [Lepeophtheirus salmonis].
contig20039	0	ACO11406	Mevalonate kinase [Caligus rogercresseyi].
contig20049	0	Q7PHR1	KIF1A_ANOGA Kinesin-like protein unc-104 OS=Anopheles gambiae GN=unc-104 PE=3 SV=3
contig20223	0	Q25452	CAC1M_MUSDO Muscle calcium channel subunit alpha-1 OS=Musca domestica PE=2 SV=1
contig20251	0	EFX75788	hypothetical protein DAPPUDRAFT_214208 [Daphnia pulex].
contig20253	0	A6T3K6	EFTU_JANMA Elongation factor Tu OS=Janthinobacterium sp. (strain Marseille) GN=tuf1 PE=3 SV=1
contig20302	0	ACO11061	Cell cycle checkpoint protein RAD1 [Caligus rogercresseyi].
contig20344	0	EFX88919	hypothetical protein DAPPUDRAFT_311061 [Daphnia pulex].
contig20345	0	ACO15623	General transcription factor IIH subunit 2 [Caligus clemensi].
contig20346	0	ADD24555	TNF receptor-associated factor 6 [Lepeophtheirus salmonis].
contig20392	0	Q4R628	KIF3A_MACFA Kinesin-like protein KIF3A OS=Macaca fascicularis GN=KIF3A PE=2 SV=1
contig20595	0	Q7KVW5	KCNN_DROME Small conductance calcium-activated potassium channel protein OS=Drosophila melanogaster GN=SK PE=2 SV=2
contig20634	0	P56941	NPC1_PIG Niemann-Pick C1 protein OS=Sus scrofa GN=NPC1 PE=2 SV=1
contig20663	0	EFX82255	hypothetical protein DAPPUDRAFT_302649 [Daphnia pulex].
contig20757	0	ADD38009	39S ribosomal protein L1, mitochondrial [Lepeophtheirus salmonis].
contig20805	0	ACO11465	methyltransferase KIAA1456 [Caligus rogercresseyi].
contig20844	0	ACO14698	Abhydrolase domain-containing protein 12 [Caligus clemensi].
contig20855	0	EFX84089	hypothetical protein DAPPUDRAFT_315242 [Daphnia pulex].
contig20954	0	EFX79649	hypothetical protein DAPPUDRAFT_319425 [Daphnia pulex].
contig20977	0	EFX65777	hypothetical protein DAPPUDRAFT_229540, partial [Daphnia pulex].
contig21086	0	EFX76311	hypothetical protein DAPPUDRAFT_306274 [Daphnia pulex].
contig21089	0	ACO10265	Citrate lyase subunit beta-like protein, mitochondrial precursor [Caligus rogercresseyi].
contig21120	0	ACO11389	Coiled-coil domain-containing protein 93 [Caligus rogercresseyi].
contig21351	0	ACO11097	Aldose 1-epimerase [Caligus rogercresseyi].
contig21401	0	EFX65777	hypothetical protein DAPPUDRAFT_229540, partial [Daphnia pulex].
contig21600	0	EFX79676	hypothetical protein DAPPUDRAFT_304481 [Daphnia pulex].
contig21637	0	Q26626	KIFA3_STRPU Kinesin-associated protein 3 OS=Strongylocentrotus purpuratus GN=KAP115 PE=1 SV=1
contig21860	0	O61307	TENM_DROME Teneurin-m OS=Drosophila melanogaster GN=Ten-m PE=1 SV=2
contig21873	0	ACO11610	Chaperone protein dnaJ 39 [Caligus rogercresseyi].
contig22008	0	EFX87236	glutamate receptor, metabotropic [Daphnia pulex].
contig22061	0	A4IHR1	TT30A_XENTR Tetratricopeptide repeat protein 30A OS=Xenopus tropicalis GN=ttc30a PE=2 SV=1
contig22152	0	ACC65888	Down syndrome cell adhesion molecule isoform [Daphnia pulex].
contig22347	0	ACO10980	Nitrilase homolog 2 [Caligus rogercresseyi].
contig22365	0	ACO15601	N-acetylglucosamine-6-sulfatase precursor [Caligus clemensi].
contig22528	0	EFX75125	hypothetical protein DAPPUDRAFT_323635 [Daphnia pulex].
contig22878	0	Q9VUI3	EMAL_DROME Echinoderm microtubule-associated protein-like CG42247 OS=Drosophila melanogaster GN=DCX-EMAP PE=2 SV=3
contig23505	0	EFX86451	hypothetical protein DAPPUDRAFT_193096 [Daphnia pulex].
contig23614	0	P48170	COX1_ONCMY Cytochrome c oxidase subunit 1 OS=Oncorhynchus mykiss GN=mt-co1 PE=3 SV=1
contig23656	0	P08510	KCNAS_DROME Potassium voltage-gated channel protein Shaker OS=Drosophila melanogaster GN=Sh PE=1 SV=3
contig23720	0	ACO15348	Serine/threonine-protein phosphatase 2A regulatory subunit B subunit gamma [Caligus clemensi].
contig23950	0	P16375	7UP1_DROME Steroid receptor seven-up, isoforms B/C OS=Drosophila melanogaster GN=svp PE=2 SV=1
contig24354	0	Q9H3R1	NDST4_HUMAN Bifunctional heparan sulfate N-deacetylase/N-sulfotransferase 4 OS=Homo sapiens GN=NDST4 PE=2 SV=1
contig24369	0	EFX87909	hypothetical protein DAPPUDRAFT_42141, partial [Daphnia pulex].
contig24417	0	EFX86305	hypothetical protein DAPPUDRAFT_44795 [Daphnia pulex].
contig24508	0	P41351	TBA_TETTH Tubulin alpha chain OS=Tetrahymena thermophila PE=1 SV=1
contig24639	0	Q9I7U4	TITIN_DROME Titin OS=Drosophila melanogaster GN=sls PE=1 SV=3
contig24828	0	Q9VE46	SC5A7_DROME High-affinity choline transporter 1 OS=Drosophila melanogaster GN=CG7708 PE=2 SV=2
contig24841	0	ACO10438	Dehydrogenase/reductase SDR family member 11 precursor [Caligus rogercresseyi].
contig24993	0	EFX64421	hypothetical protein DAPPUDRAFT_334212 [Daphnia pulex].
contig25001	0	ACO10558	Carbohydrate sulfotransferase 11 [Caligus rogercresseyi].
contig25077	0	EFX69628	ABC protein, subfamily ABCG [Daphnia pulex].
contig25106	0	EFX70274	hypothetical protein DAPPUDRAFT_61492 [Daphnia pulex].
contig25172	0	Q96AY4	TTC28_HUMAN Tetratricopeptide repeat protein 28 OS=Homo sapiens GN=TTC28 PE=1 SV=4
contig25186	0	EFX68145	hypothetical protein DAPPUDRAFT_301543 [Daphnia pulex].
contig25288	0	ACO14686	msta, isoform A [Caligus clemensi].
contig25295	0	ABU41084	hypothetical protein [Lepeophtheirus salmonis].
contig25322	0	P32112	SAHH_WHEAT Adenosylhomocysteinase OS=Triticum aestivum GN=SAHH PE=2 SV=1
contig25416	0	EFX89157	hypothetical protein DAPPUDRAFT_41686 [Daphnia pulex].
contig25565	0	ACO11298	methyltransferase METT10D [Caligus rogercresseyi].
contig25720	0	EFX75788	hypothetical protein DAPPUDRAFT_214208 [Daphnia pulex].
contig25858	0	ACO12369	E3 ubiquitin-protein ligase SINAT3 [Lepeophtheirus salmonis].
contig25895	0	EFX75426	hypothetical protein DAPPUDRAFT_306810 [Daphnia pulex].
contig25930	0	ABU41089	actin [Lepeophtheirus salmonis].
contig25997	0	Q9VB11	UNC80_DROME Protein unc-80 homolog OS=Drosophila melanogaster GN=CG18437 PE=3 SV=4
contig26087	0	BAL49600	NADPH oxidase [Marsupenaeus japonicus].
contig26211	0	P74956	LON_VIBPA Lon protease OS=Vibrio parahaemolyticus serotype O3:K6 (strain RIMD 2210633) GN=lon PE=3 SV=2
contig26250	0	Q4UDU8	HSP90_THEAN Heat shock protein 90 OS=Theileria annulata GN=TA12105 PE=3 SV=1
contig26372	0	A6N6J5	WDR35_RAT WD repeat-containing protein 35 OS=Rattus norvegicus GN=Wdr35 PE=1 SV=1
contig26443	0	ACO11427	Mitochondrial GTPase 1, mitochondrial precursor [Caligus rogercresseyi].
contig26599	0	P41753	HSP70_ACHKL Heat shock 70 kDa protein OS=Achlya klebsiana GN=HSP70 PE=2 SV=1
contig26986	0	EFX71929	hypothetical protein DAPPUDRAFT_255143 [Daphnia pulex].
contig27081	0	Q9W0Y8	SCN60_DROME Sodium channel protein 60E OS=Drosophila melanogaster GN=NaCP60E PE=2 SV=5
contig27184	0	Q94900	GLUCL_DROME Glutamate-gated chloride channel OS=Drosophila melanogaster GN=GluClalpha PE=1 SV=2
contig27304	0	EFX83408	hypothetical protein DAPPUDRAFT_48090, partial [Daphnia pulex].
contig27389	0	ACO11526	GTP-binding protein Rhes precursor [Caligus rogercresseyi].
contig27553	0	ABU41089	actin [Lepeophtheirus salmonis].
contig27561	0	Q9VAC5	ADA17_DROME ADAM 17-like protease OS=Drosophila melanogaster GN=Tace PE=2 SV=2
contig27639	0	AFU72313	calcium-activated potassium channel transcript variant 2 [Scylla paramamosain].
contig27811	0	EFX86255	gamma-aminobutyric acid B receptor [Daphnia pulex].
contig27902	0	EFX89731	hypothetical protein DAPPUDRAFT_126738 [Daphnia pulex].
contig28125	0	Q9NU22	MDN1_HUMAN Midasin OS=Homo sapiens GN=MDN1 PE=1 SV=2
contig28320	0	Q61371	IFT88_MOUSE Intraflagellar transport protein 88 homolog OS=Mus musculus GN=Ift88 PE=1 SV=2
contig28431	0	EFX65777	hypothetical protein DAPPUDRAFT_229540, partial [Daphnia pulex].
contig28882	0	P40145	ADCY8_HUMAN Adenylate cyclase type 8 OS=Homo sapiens GN=ADCY8 PE=1 SV=1
contig28967	0	Q6R2W3	SCND3_HUMAN SCAN domain-containing protein 3 OS=Homo sapiens GN=SCAND3 PE=2 SV=1
contig29147	0	EFX81393	hypothetical protein DAPPUDRAFT_50150 [Daphnia pulex].
contig29156	0	ACO11600	Beta-1,3-galactosyltransferase 1 [Caligus rogercresseyi].
contig29352	0	EFX75016	hypothetical protein DAPPUDRAFT_323725 [Daphnia pulex].
contig29546	0	ABI95855	glutamate-gated chloride channel alpha subunit, partial [Lepeophtheirus salmonis].
contig29586	0	ABU41089	actin [Lepeophtheirus salmonis].
contig30043	0	EFX85740	hypothetical protein DAPPUDRAFT_309057 [Daphnia pulex].
contig30078	0	Q40831	TBA1_PELFA Tubulin alpha-1 chain OS=Pelvetia fastigiata GN=TUBA1 PE=2 SV=1
contig30224	0	Q9Z2D0	MTMR9_MOUSE Myotubularin-related protein 9 OS=Mus musculus GN=Mtmr9 PE=2 SV=2
contig30459	0	ACO12003	Transposable element Tc3 transposase [Lepeophtheirus salmonis].
contig30531	0	EFX88434	hypothetical protein DAPPUDRAFT_42139, partial [Daphnia pulex].
contig30958	0	O61491	FLOT1_DROME Flotillin-1 OS=Drosophila melanogaster GN=Flo PE=2 SV=1
contig30986	0	P23098	DYHC_TRIGR Dynein beta chain, ciliary OS=Tripneustes gratilla PE=1 SV=1
contig31055	0	EFX82646	hypothetical protein DAPPUDRAFT_316462 [Daphnia pulex].
contig31073	0	O73925	KCNQ1_SQUAC Potassium voltage-gated channel subfamily KQT member 1 OS=Squalus acanthias GN=KCNQ1 PE=2 SV=1
contig31398	0	EFX85412	glutamate receptor, metabotropic [Daphnia pulex].
contig31430	0	A4G9U5	RPOB_HERAR DNA-directed RNA polymerase subunit beta OS=Herminiimonas arsenicoxydans GN=rpoB PE=3 SV=1
contig31747	0	ACO11201	Cytosolic non-specific dipeptidase [Caligus rogercresseyi].
contig31938	0	Q3SW76	DNAK_NITWN Chaperone protein DnaK OS=Nitrobacter winogradskyi (strain Nb-255 / ATCC 25391) GN=dnaK PE=3 SV=1
contig32203	0	ACO11501	RING finger protein 13 [Caligus rogercresseyi].
contig32498	0	Q08114	TBA_EUPOC Tubulin alpha chain OS=Euplotes octocarinatus PE=3 SV=1
contig32543	0	EFX76369	hypothetical protein DAPPUDRAFT_55388, partial [Daphnia pulex].
contig32664	0	Q02280	KCNAE_DROME Potassium voltage-gated channel protein eag OS=Drosophila melanogaster GN=eag PE=1 SV=2
contig33450	0	EFX75411	hypothetical protein DAPPUDRAFT_10119, partial [Daphnia pulex].
contig33628	0	EFX90436	hypothetical protein DAPPUDRAFT_39704, partial [Daphnia pulex].
contig33743	0	Q27139	EF1A1_EUPCR Elongation factor 1-alpha 1 OS=Euplotes crassus GN=EFA1 PE=3 SV=1
contig33811	0	ACC65887	Down syndrome cell adhesion molecule isoform, partial [Daphnia magna].
contig34017	0	EFX72733	hypothetical protein DAPPUDRAFT_110446 [Daphnia pulex].
contig34068	0	EFX77941	hypothetical protein DAPPUDRAFT_320790 [Daphnia pulex].
contig34119	0	ACO10675	syc1184_c [Caligus rogercresseyi].
contig34209	0	EFX83408	hypothetical protein DAPPUDRAFT_48090, partial [Daphnia pulex].
contig34446	0	EFX71542	hypothetical protein DAPPUDRAFT_327119 [Daphnia pulex].
contig34816	0	P18258	TBA1_PARLI Tubulin alpha-1 chain OS=Paracentrotus lividus PE=2 SV=1
contig34835	0	P10992	ACT1_TETTH Actin, macronuclear OS=Tetrahymena thermophila PE=1 SV=3
contig34858	0	Q4R6V2	TCPE_MACFA T-complex protein 1 subunit epsilon OS=Macaca fascicularis GN=CCT5 PE=2 SV=1
contig35066	0	ACO12526	UDP-GlcNAc:betaGal beta-1,3-N-acetylglucosaminyltransferase 5A [Lepeophtheirus salmonis].
contig35791	0	ACO12080	Tubulin alpha-1C chain [Lepeophtheirus salmonis].
contig36290	0	EFX81779	hypothetical protein DAPPUDRAFT_188046 [Daphnia pulex].
contig36526	0	AF375603_1	potassium channel protein Shal 1.g [Panulirus interruptus].
contig36605	0	EFX75407	phospholipase C, beta isoform [Daphnia pulex].
contig36644	0	BAC66140	projectin [Procambarus clarkii].
contig36660	0	EFX70812	hypothetical protein DAPPUDRAFT_309281 [Daphnia pulex].
contig37194	0	Q8VD72	TTC8_MOUSE Tetratricopeptide repeat protein 8 OS=Mus musculus GN=Ttc8 PE=2 SV=1
contig37763	0	P10719	ATPB_RAT ATP synthase subunit beta, mitochondrial OS=Rattus norvegicus GN=Atp5b PE=1 SV=2
contig38192	0	P54408	TCPG_TETPY T-complex protein 1 subunit gamma OS=Tetrahymena pyriformis PE=3 SV=1
contig39218	0	A8WGF4	IF122_XENTR Intraflagellar transport protein 122 homolog OS=Xenopus tropicalis GN=ift122 PE=2 SV=1
contig39323	0	A6T3K7	EFG_JANMA Elongation factor G OS=Janthinobacterium sp. (strain Marseille) GN=fusA PE=3 SV=1
contig39471	0	EFX83537	hypothetical protein DAPPUDRAFT_301820 [Daphnia pulex].
contig39482	0	EFX68941	hypothetical protein DAPPUDRAFT_329614 [Daphnia pulex].
contig39695	0	EFX85953	hypothetical protein DAPPUDRAFT_127538 [Daphnia pulex].
contig39841	0	P29185	CH61_MAIZE Chaperonin CPN60-1, mitochondrial OS=Zea mays GN=CPN60I PE=1 SV=2
contig39926	0	Q9HC10	OTOF_HUMAN Otoferlin OS=Homo sapiens GN=OTOF PE=1 SV=3
contig40177	0	EFX75407	phospholipase C, beta isoform [Daphnia pulex].
contig40806	0	O57607	K1C18_ONCMY Keratin, type I cytoskeletal 18 OS=Oncorhynchus mykiss GN=krt18 PE=1 SV=1
contig40906	0	EFX84089	hypothetical protein DAPPUDRAFT_315242 [Daphnia pulex].
contig41065	0	EFX84589	hypothetical protein DAPPUDRAFT_314911 [Daphnia pulex].
contig42019	0	EFX88604	hypothetical protein DAPPUDRAFT_41236 [Daphnia pulex].
contig42303	0	Q01959	SC6A3_HUMAN Sodium-dependent dopamine transporter OS=Homo sapiens GN=SLC6A3 PE=1 SV=1
contig42928	0	P27323	HS901_ARATH Heat shock protein 90-1 OS=Arabidopsis thaliana GN=HSP90-1 PE=1 SV=3
contig44461	0	ACO11422	Bleomycin hydrolase [Caligus rogercresseyi].
contig44970	0	ACO12225	ATP synthase subunit beta, mitochondrial precursor [Lepeophtheirus salmonis].
contig45709	0	ACO10461	DnaJ homolog subfamily A member 1 [Caligus rogercresseyi].
contig45807	0	Q3UGF1	WDR19_MOUSE WD repeat-containing protein 19 OS=Mus musculus GN=Wdr19 PE=1 SV=1
contig52082	0	EFX81744	hypothetical protein DAPPUDRAFT_303360 [Daphnia pulex].
contig52754	0	O95922	TTLL1_HUMAN Probable tubulin polyglutamylase TTLL1 OS=Homo sapiens GN=TTLL1 PE=2 SV=1
contig52858	0	ACO11823	Actin, muscle [Lepeophtheirus salmonis].
contig8512	1.03308e-180	ACO10936	28S ribosomal protein S7, mitochondrial precursor [Caligus rogercresseyi].
contig6233	1.08639e-180	EFX66201	hypothetical protein DAPPUDRAFT_302917 [Daphnia pulex].
contig11654	1.11969e-180	ADD38554	Protein phosphatase 1K, mitochondrial [Lepeophtheirus salmonis].
contig1674	1.15827e-180	ACO13011	Cytochrome P450 302a1, mitochondrial precursor [Lepeophtheirus salmonis].
contig13308	1.18862e-180	Q299G2	CYFIP_DROPS Cytoplasmic FMR1-interacting protein OS=Drosophila pseudoobscura pseudoobscura GN=Sra-1 PE=3 SV=1
contig4740	1.20136e-180	Q6AXC6	DDX11_MOUSE Probable ATP-dependent RNA helicase DDX11 OS=Mus musculus GN=Ddx11 PE=2 SV=1
contig1155	1.99097e-180	P17425	HMCS1_RAT Hydroxymethylglutaryl-CoA synthase, cytoplasmic OS=Rattus norvegicus GN=Hmgcs1 PE=1 SV=1
contig729	2.02777e-180	AAT98723	cytochrome b (mitochondrion) [Lepeophtheirus salmonis].
contig8153	2.27155e-180	ACO11645	KIAA0152 homolog precursor [Caligus rogercresseyi].
contig4923	2.43941e-180	ACO15678	Electron transfer flavoprotein subunit alpha, mitochondrial precursor [Caligus clemensi].
contig3000	2.65277e-180	EFX74164	hypothetical protein DAPPUDRAFT_307451 [Daphnia pulex].
contig3022	2.8507e-180	EFX66029	bone morphogenetic protein [Daphnia pulex].
contig936	3.30468e-180	ACO15113	Phosphatidylinositol transfer protein alpha isoform [Caligus clemensi].
contig5952	3.37398e-180	P70699	LYAG_MOUSE Lysosomal alpha-glucosidase OS=Mus musculus GN=Gaa PE=1 SV=2
contig13766	3.40608e-180	Q32KS2	DNAI1_BOVIN Dynein intermediate chain 1, axonemal OS=Bos taurus GN=DNAI1 PE=2 SV=1
contig26827	3.56406e-180	EFX78839	hypothetical protein DAPPUDRAFT_320145 [Daphnia pulex].
contig12172	3.79008e-180	P28347	TEAD1_HUMAN Transcriptional enhancer factor TEF-1 OS=Homo sapiens GN=TEAD1 PE=1 SV=2
contig26934	4.33643e-180	ACO10199	Limbic system-associated membrane protein precursor [Caligus rogercresseyi].
contig18140	4.98358e-180	ACO14581	Sulfotransferase 1A3/1A4 [Caligus clemensi].
contig13576	5.22998e-180	P24788	CD11B_MOUSE Cyclin-dependent kinase 11B OS=Mus musculus GN=Cdk11b PE=1 SV=2
contig3903	6.59246e-180	ACO11488	MACRO domain-containing protein 1 [Caligus rogercresseyi].
contig25102	6.59765e-180	EFX89319	guanine nucleotide binding protein, beta subunit [Daphnia pulex].
contig3351	6.81286e-180	EFX81840	hypothetical protein DAPPUDRAFT_49847, partial [Daphnia pulex].
contig2841	7.00956e-180	ACO12282	Prohibitin-2 [Lepeophtheirus salmonis].
contig5680	7.63899e-180	ADD38938	Kynureninase [Lepeophtheirus salmonis].
contig3144	7.75212e-180	Q9JMK2	KC1E_MOUSE Casein kinase I isoform epsilon OS=Mus musculus GN=Csnk1e PE=1 SV=2
contig1600	8.64196e-180	EFX77088	hypothetical protein DAPPUDRAFT_20677, partial [Daphnia pulex].
contig2403	8.69905e-180	ACO10414	Exosome complex exonuclease RRP41 [Caligus rogercresseyi].
contig11042	1.15524e-179	ABU41036	hypothetical protein [Lepeophtheirus salmonis].
contig25653	1.52833e-179	EFX74666	hypothetical protein DAPPUDRAFT_199755 [Daphnia pulex].
contig18187	1.61844e-179	P91621	SIF1_DROME Protein still life, isoform SIF type 1 OS=Drosophila melanogaster GN=sif PE=2 SV=2
contig115	2.0836e-179	ADM67891	NADH dehydrogenase subunit 4 (mitochondrion) [Caligus rogercresseyi].
contig23575	2.17449e-179	ACO12636	Echotoxin-2 precursor [Lepeophtheirus salmonis].
contig35	2.35895e-179	ACO10922	Delta5 fatty acid desaturase A [Caligus rogercresseyi].
contig9211	2.8363e-179	P05661	MYSA_DROME Myosin heavy chain, muscle OS=Drosophila melanogaster GN=Mhc PE=1 SV=4
contig19001	2.89264e-179	Q92005	EF1A_DANRE Elongation factor 1-alpha OS=Danio rerio GN=eef1a PE=2 SV=1
contig14431	3.36563e-179	ACO12329	Thioredoxin domain-containing protein 14 homolog precursor [Lepeophtheirus salmonis].
contig435	3.95947e-179	ABU41134	vitellogenin 1 [Lepeophtheirus salmonis].
contig11432	4.2808e-179	Q91YE6	IPO9_MOUSE Importin-9 OS=Mus musculus GN=Ipo9 PE=1 SV=3
contig2482	4.82118e-179	ACO12055	Hsp90 co-chaperone Cdc37 [Lepeophtheirus salmonis].
contig2445	6.17484e-179	EFX86456	hypothetical protein DAPPUDRAFT_313092 [Daphnia pulex].
contig10624	6.9247e-179	ACO10648	Monocyte to macrophage differentiation factor 2 [Caligus rogercresseyi].
contig2385	7.35793e-179	EFX83515	hypothetical protein DAPPUDRAFT_187852 [Daphnia pulex].
contig14806	9.12184e-179	EFX67299	hypothetical protein DAPPUDRAFT_302045 [Daphnia pulex].
contig7743	1.02584e-178	Q9W0E8	ZER1_DROME Protein zer-1 homolog OS=Drosophila melanogaster GN=CG12084 PE=2 SV=2
contig7369	1.0335e-178	ACO11681	Proteasome assembly chaperone 2 [Caligus rogercresseyi].
contig5657	1.0397e-178	ACO10225	Glutamate--cysteine ligase regulatory subunit [Caligus rogercresseyi].
contig4598	1.04351e-178	EFX88944	hypothetical protein DAPPUDRAFT_41319 [Daphnia pulex].
contig2278	1.05256e-178	ACO10677	NADH dehydrogenase iron-sulfur protein 3, mitochondrial precursor [Caligus rogercresseyi].
contig2822	1.13158e-178	ACA83751	ribophorin I [Penaeus monodon].
contig5282	1.24181e-178	Q9VGI8	BLM_DROME Bloom syndrome protein homolog OS=Drosophila melanogaster GN=mus309 PE=1 SV=1
contig15370	1.37475e-178	EFX89789	hypothetical protein DAPPUDRAFT_94666 [Daphnia pulex].
contig7461	1.62277e-178	Q6DBU5	GMPPB_DANRE Mannose-1-phosphate guanyltransferase beta OS=Danio rerio GN=gmppb PE=2 SV=1
contig7147	1.90738e-178	EFX80414	hypothetical protein DAPPUDRAFT_304113 [Daphnia pulex].
contig2943	2.11547e-178	ACO15540	Cathepsin D precursor [Caligus clemensi].
contig1046	2.24038e-178	EFX82507	hypothetical protein DAPPUDRAFT_316225 [Daphnia pulex].
contig23608	2.55335e-178	P09478	ACH1_DROME Acetylcholine receptor subunit alpha-like 1 OS=Drosophila melanogaster GN=nAcRalpha-96Aa PE=2 SV=2
contig2481	2.56356e-178	Q91784	KIF4_XENLA Chromosome-associated kinesin KIF4 OS=Xenopus laevis GN=kif4 PE=2 SV=1
contig43014	2.69747e-178	Q05187	TGMH_TACTR Hemocyte protein-glutamine gamma-glutamyltransferase OS=Tachypleus tridentatus PE=1 SV=1
contig4855	2.76403e-178	Q5ZIG2	SLU7_CHICK Pre-mRNA-splicing factor SLU7 OS=Gallus gallus GN=SLU7 PE=2 SV=1
contig1319	2.82525e-178	Q05187	TGMH_TACTR Hemocyte protein-glutamine gamma-glutamyltransferase OS=Tachypleus tridentatus PE=1 SV=1
contig20492	3.30232e-178	ACO10735	Syntaxin-18 [Caligus rogercresseyi].
contig18	3.53758e-178	EFX65159	paramyosin [Daphnia pulex].
contig9677	3.7747e-178	EFX80814	hypothetical protein DAPPUDRAFT_50816, partial [Daphnia pulex].
contig1485	4.14033e-178	EFX90163	hypothetical protein DAPPUDRAFT_299967 [Daphnia pulex].
contig9117	4.14161e-178	ACO11152	Arginine kinase [Caligus rogercresseyi].
contig2906	4.19219e-178	ACO12796	RING finger protein unkempt [Lepeophtheirus salmonis].
contig11235	6.63024e-178	EFX73365	hypothetical protein DAPPUDRAFT_307720 [Daphnia pulex].
contig4237	8.32943e-178	EFX75147	hypothetical protein DAPPUDRAFT_323689 [Daphnia pulex].
contig2719	8.79588e-178	ACO10647	UPF0504 protein [Caligus rogercresseyi].
contig15072	8.79626e-178	EFX79862	hypothetical protein DAPPUDRAFT_304366 [Daphnia pulex].
contig13705	9.15599e-178	Q8WQ47	TBA_LEPDS Tubulin alpha chain OS=Lepidoglyphus destructor PE=1 SV=2
contig487	9.55536e-178	AAT98723	cytochrome b (mitochondrion) [Lepeophtheirus salmonis].
contig11079	1.03983e-177	EFX71180	hypothetical protein DAPPUDRAFT_60396 [Daphnia pulex].
contig4908	1.14047e-177	ACO15619	Autophagy-related protein 3 [Caligus clemensi].
contig7892	1.31887e-177	ACO11557	Inositol monophosphatase ttx-7 [Caligus rogercresseyi].
contig9366	1.43764e-177	ACO10955	Adenylate kinase isoenzyme 2, mitochondrial [Caligus rogercresseyi].
contig5153	1.45082e-177	EFX86130	putative MLH1, MutL protein 1 [Daphnia pulex].
contig4339	1.55629e-177	ACO10284	Ras suppressor protein 1 [Caligus rogercresseyi].
contig3525	2.05155e-177	ACO14554	AH receptor-interacting protein [Caligus clemensi].
contig46001	2.2335e-177	ACO11152	Arginine kinase [Caligus rogercresseyi].
contig134	2.32121e-177	ABU41067	enolase [Lepeophtheirus salmonis].
contig2948	2.77578e-177	AGJ51190	olfactory ionotropic receptor IR93a [Panulirus argus].
contig7393	3.0813e-177	Q86GC8	ACES_CULPI Acetylcholinesterase OS=Culex pipiens GN=ACHE1 PE=2 SV=2
contig8530	3.15169e-177	ACO11400	Aquaporin-12 [Caligus rogercresseyi].
contig3387	3.72809e-177	EFX80976	hypothetical protein DAPPUDRAFT_303689 [Daphnia pulex].
contig25089	3.8846e-177	ACO11533	Zinc transporter ZIP3 [Caligus rogercresseyi].
contig3221	4.86478e-177	AFB81371	MAP kinase-activated protein kinase 2 [Scylla paramamosain].
contig10167	5.21496e-177	Q5BP74	KC1D_XENLA Casein kinase I isoform delta OS=Xenopus laevis GN=csnk1d PE=1 SV=2
contig1625	5.93605e-177	EFX70422	hypothetical protein DAPPUDRAFT_328339 [Daphnia pulex].
contig12058	6.21779e-177	ACO10399	Trypsin-1 precursor [Caligus rogercresseyi].
contig13212	6.40053e-177	ACO11225	Spindle and kinetochore-associated protein 1 [Caligus rogercresseyi].
contig8225	6.54025e-177	ACO10719	CobIyrinic acid a,c-diamide adenosyltransferase, mitochondrial precursor [Caligus rogercresseyi].
contig7311	7.00293e-177	ACO11356	phosphatase methylesterase 1 [Caligus rogercresseyi].
contig34691	7.42433e-177	ACO11152	Arginine kinase [Caligus rogercresseyi].
contig6859	7.70739e-177	EFX71192	hypothetical protein DAPPUDRAFT_309171 [Daphnia pulex].
contig34808	7.7482e-177	ADD38189	Histone-lysine N-methyltransferase SETD7 [Lepeophtheirus salmonis].
contig10871	7.75833e-177	EFX67594	hypothetical protein DAPPUDRAFT_330864 [Daphnia pulex].
contig37226	7.84096e-177	ACO11152	Arginine kinase [Caligus rogercresseyi].
contig7867	9.33693e-177	ACO11539	Phosphomannomutase 2 [Caligus rogercresseyi].
contig1053	9.92481e-177	ACO12829	Proliferating cell nuclear antigen [Lepeophtheirus salmonis].
contig11089	1.18509e-176	AGB51852	glycerol kinase [Artemia sinica].
contig49805	1.44525e-176	ACO11152	Arginine kinase [Caligus rogercresseyi].
contig48993	1.49337e-176	ACO11152	Arginine kinase [Caligus rogercresseyi].
contig5177	1.98551e-176	Q5ZL57	COPD_CHICK Coatomer subunit delta OS=Gallus gallus GN=ARCN1 PE=2 SV=1
contig45155	2.04972e-176	ACO11152	Arginine kinase [Caligus rogercresseyi].
contig2669	2.14124e-176	ACO11152	Arginine kinase [Caligus rogercresseyi].
contig16056	2.19246e-176	EFX81012	hypothetical protein DAPPUDRAFT_303738 [Daphnia pulex].
contig20561	2.20336e-176	ACO15262	Metallophosphoesterase 1 [Caligus clemensi].
contig16033	2.42278e-176	EFX70011	hypothetical protein DAPPUDRAFT_328539 [Daphnia pulex].
contig830	2.46786e-176	ACO15303	Fructose-bisphosphate aldolase [Caligus clemensi].
contig3386	2.58763e-176	EFX90318	hypothetical protein DAPPUDRAFT_300096 [Daphnia pulex].
contig18295	3.01631e-176	ACO11152	Arginine kinase [Caligus rogercresseyi].
contig18802	3.24243e-176	ACO11152	Arginine kinase [Caligus rogercresseyi].
contig52376	3.53841e-176	ACO11152	Arginine kinase [Caligus rogercresseyi].
contig18737	3.53973e-176	ACO10699	Thiol-specific monooxygenase [Caligus rogercresseyi].
contig27445	3.5627e-176	ACO10559	N-terminal asparagine amidohydrolase [Caligus rogercresseyi].
contig22899	3.73696e-176	ACO11152	Arginine kinase [Caligus rogercresseyi].
contig6241	4.06881e-176	CAA27055	unnamed protein product [Artemia sp.].
contig663	4.16516e-176	ACO10468	C14orf166 [Caligus rogercresseyi].
contig41512	5.4764e-176	ACO11152	Arginine kinase [Caligus rogercresseyi].
contig3442	5.862e-176	P24799	GNAS_XENLA Guanine nucleotide-binding protein G(s) subunit alpha OS=Xenopus laevis GN=gnas PE=2 SV=1
contig1965	6.4846e-176	EFX80450	hypothetical protein DAPPUDRAFT_51378 [Daphnia pulex].
contig5213	7.24724e-176	EFX74186	hypothetical protein DAPPUDRAFT_307430 [Daphnia pulex].
contig10724	7.79817e-176	ACO15376	GDP-fucose transporter 1 [Caligus clemensi].
contig10941	8.62523e-176	EFX78176	ecdysone-induced protein-like protein 63E, partial [Daphnia pulex].
contig2424	1.02329e-175	EFX81431	hypothetical protein DAPPUDRAFT_303501 [Daphnia pulex].
contig2316	1.02816e-175	ACO15470	RNA-binding protein NOB1 [Caligus clemensi].
contig6381	1.06198e-175	Q7T0Q5	NOL10_XENLA Nucleolar protein 10 OS=Xenopus laevis GN=nol10 PE=2 SV=1
contig2718	1.0983e-175	ADD38893	Cathepsin Z [Lepeophtheirus salmonis].
contig11542	1.12717e-175	CAO98769	beta-actin [Artemia franciscana].
contig3196	1.18372e-175	ACO11506	Extracellular ribonuclease LE precursor [Caligus rogercresseyi].
contig2091	1.20034e-175	Q9V7Y2	SGPL_DROME Sphingosine-1-phosphate lyase OS=Drosophila melanogaster GN=Sply PE=2 SV=1
contig24166	1.2467e-175	ACT20727	D-2-hydroxyglutarate dehydrogenase [Daphnia pulex].
contig25722	1.43031e-175	EFX84089	hypothetical protein DAPPUDRAFT_315242 [Daphnia pulex].
contig11190	1.5147e-175	F1MBP6	KLHL3_BOVIN Kelch-like protein 3 OS=Bos taurus GN=KLHL3 PE=3 SV=3
contig110	1.7227e-175	EFX88351	hypothetical protein DAPPUDRAFT_41955 [Daphnia pulex].
contig19699	2.05028e-175	EFX69652	hypothetical protein DAPPUDRAFT_300887 [Daphnia pulex].
contig20468	2.75753e-175	ABU41084	hypothetical protein [Lepeophtheirus salmonis].
contig1323	3.20201e-175	ACO11202	Eukaryotic translation initiation factor 6 [Caligus rogercresseyi].
contig4107	3.31508e-175	ACO15473	3-hydroxyisobutyrate dehydrogenase, mitochondrial precursor [Caligus clemensi].
contig14910	3.4054e-175	ACO11737	Nicotinamide mononucleotide adenylyltransferase 1 [Caligus rogercresseyi].
contig4812	3.41253e-175	ACO11334	2-oxoisovalerate dehydrogenase subunit beta, mitochondrial precursor [Caligus rogercresseyi].
contig5277	4.38299e-175	EFX71417	hypothetical protein DAPPUDRAFT_327214 [Daphnia pulex].
contig3423	5.00115e-175	ACO10830	mRNA turnover protein 4 homolog [Caligus rogercresseyi].
contig273	5.76152e-175	ACO13104	FK506-binding protein 4 [Lepeophtheirus salmonis].
contig15663	6.19935e-175	P91685	GRM_DROME Metabotropic glutamate receptor OS=Drosophila melanogaster GN=mGluRA PE=1 SV=2
contig6447	6.27192e-175	ADD82902	ecdysone receptor [Tigriopus japonicus].
contig10320	6.8471e-175	Q9TTK4	LYST_BOVIN Lysosomal-trafficking regulator OS=Bos taurus GN=LYST PE=1 SV=1
contig4790	7.29461e-175	Q8K1X1	WDR11_MOUSE WD repeat-containing protein 11 OS=Mus musculus GN=Wdr11 PE=2 SV=1
contig14866	8.30621e-175	EFX80319	putative TIMEOUT/TIM-2 protein, partial [Daphnia pulex].
contig2726	1.03025e-174	ACO10686	L-aspartate dehydrogenase [Caligus rogercresseyi].
contig10351	1.07109e-174	ACO11516	Cisplatin resistance-associated overexpressed protein [Caligus rogercresseyi].
contig7963	1.10027e-174	Q8IVL1	NAV2_HUMAN Neuron navigator 2 OS=Homo sapiens GN=NAV2 PE=1 SV=3
contig8266	1.24991e-174	EFX81838	hypothetical protein DAPPUDRAFT_211037 [Daphnia pulex].
contig1521	1.26069e-174	EFX84843	hypothetical protein DAPPUDRAFT_187692 [Daphnia pulex].
contig7816	1.27665e-174	O95352	ATG7_HUMAN Ubiquitin-like modifier-activating enzyme ATG7 OS=Homo sapiens GN=ATG7 PE=1 SV=1
contig8877	1.8965e-174	EFX85652	hypothetical protein DAPPUDRAFT_45699 [Daphnia pulex].
contig1523	2.03351e-174	ACO10507	Receptor expression-enhancing protein 4 [Caligus rogercresseyi].
contig7936	2.04516e-174	EFX77433	hypothetical protein DAPPUDRAFT_321304 [Daphnia pulex].
contig12643	2.08448e-174	P48553	TPC10_HUMAN Trafficking protein particle complex subunit 10 OS=Homo sapiens GN=TRAPPC10 PE=1 SV=2
contig4395	2.16888e-174	Q13042	CDC16_HUMAN Cell division cycle protein 16 homolog OS=Homo sapiens GN=CDC16 PE=1 SV=2
contig1714	2.27545e-174	ABU41033	60S ribosomal protein L5 [Lepeophtheirus salmonis].
contig5799	2.37988e-174	ACO13095	Etoposide-induced protein 2.4 [Lepeophtheirus salmonis].
contig7227	2.62593e-174	ACO11014	Longitudinals lacking protein-like [Caligus rogercresseyi].
contig361	3.01752e-174	ACO10880	RNA-binding protein Luc7-like 1 [Caligus rogercresseyi].
contig10014	3.10976e-174	EFX74252	hypothetical protein DAPPUDRAFT_252093 [Daphnia pulex].
contig4060	3.45364e-174	ADD24371	Gamma-soluble NSF attachment protein [Lepeophtheirus salmonis].
contig9521	4.6336e-174	ACO15324	Cleavage and polyadenylation specificity factor subunit 4 [Caligus clemensi].
contig919	4.9067e-174	ACO11341	Ribose-5-phosphate isomerase [Caligus rogercresseyi].
contig13670	6.05029e-174	AEY84935	voltage-dependent non-L-type calcium channel alpha-1 subunit, partial [Cancer borealis].
contig6590	6.22789e-174	ACO15670	HD domain-containing protein 2 [Caligus clemensi].
contig9881	7.06589e-174	ACO10917	Lipid phosphate phosphohydrolase 2 [Caligus rogercresseyi].
contig2328	9.05438e-174	EFX70416	hypothetical protein DAPPUDRAFT_61337 [Daphnia pulex].
contig9375	1.12686e-173	Q96DX4	RSPRY_HUMAN RING finger and SPRY domain-containing protein 1 OS=Homo sapiens GN=RSPRY1 PE=2 SV=1
contig11695	1.19465e-173	EFX68215	glutamate receptor, metabotropic, partial [Daphnia pulex].
contig7063	1.29384e-173	ACO12082	ribosomal RNA methyltransferase 1 [Lepeophtheirus salmonis].
contig1638	1.39547e-173	Q96AX1	VP33A_HUMAN Vacuolar protein sorting-associated protein 33A OS=Homo sapiens GN=VPS33A PE=1 SV=1
contig11477	1.4209e-173	EFX81647	hypothetical protein DAPPUDRAFT_196016 [Daphnia pulex].
contig1277	1.64784e-173	EFX70030	hypothetical protein DAPPUDRAFT_30453, partial [Daphnia pulex].
contig6187	1.97187e-173	ACO10858	Pyridoxine-5-phosphate oxidase [Caligus rogercresseyi].
contig4987	3.35259e-173	ACO11287	COP9 signalosome complex subunit 7a [Caligus rogercresseyi].
contig766	3.50355e-173	ACO12978	WD repeat and SOCS box-containing protein 1 [Lepeophtheirus salmonis].
contig4959	3.52207e-173	ACO10895	MFS-type transporter C6orf192 [Caligus rogercresseyi].
contig2408	3.56271e-173	ACO10330	Tropomyosin [Caligus rogercresseyi].
contig6937	3.75925e-173	Q5R481	SEPT7_PONAB Septin-7 OS=Pongo abelii GN=SEPT7 PE=2 SV=2
contig7359	3.84813e-173	O76924	ARI2_DROME Protein ariadne-2 OS=Drosophila melanogaster GN=ari-2 PE=2 SV=1
contig639	4.34175e-173	Q9UBV2	SE1L1_HUMAN Protein sel-1 homolog 1 OS=Homo sapiens GN=SEL1L PE=1 SV=3
contig1544	4.34827e-173	Q7TNG8	LDHD_MOUSE Probable D-lactate dehydrogenase, mitochondrial OS=Mus musculus GN=Ldhd PE=1 SV=1
contig20008	4.73842e-173	ABU41089	actin [Lepeophtheirus salmonis].
contig24816	5.45112e-173	EFX72574	hypothetical protein DAPPUDRAFT_201000 [Daphnia pulex].
contig3988	5.65434e-173	Q8IWV8	UBR2_HUMAN E3 ubiquitin-protein ligase UBR2 OS=Homo sapiens GN=UBR2 PE=1 SV=1
contig2368	6.1648e-173	EFX82035	hypothetical protein DAPPUDRAFT_302845 [Daphnia pulex].
contig16313	6.3081e-173	ACO10589	DNA-repair protein complementing XP-A cells homolog [Caligus rogercresseyi].
contig4080	6.36714e-173	EFX82963	hypothetical protein DAPPUDRAFT_302120 [Daphnia pulex].
contig3725	7.33854e-173	Q9D8W5	PSD12_MOUSE 26S proteasome non-ATPase regulatory subunit 12 OS=Mus musculus GN=Psmd12 PE=1 SV=4
contig7803	7.55005e-173	ACO12983	Kaptin [Lepeophtheirus salmonis].
contig18712	9.1144e-173	ACO11906	Solute carrier family 2, facilitated glucose transporter member 4 [Lepeophtheirus salmonis].
contig3845	9.3926e-173	P45885	ACT2_BACDO Actin-2, muscle-specific OS=Bactrocera dorsalis PE=2 SV=1
contig12642	9.44643e-173	EFX89062	fascilin 2-like protein [Daphnia pulex].
contig4836	1.05543e-172	Q9VEX0	SULF1_DROME Extracellular sulfatase SULF-1 homolog OS=Drosophila melanogaster GN=Sulf1 PE=1 SV=1
contig15224	1.06965e-172	O70157	TOP3A_MOUSE DNA topoisomerase 3-alpha OS=Mus musculus GN=Top3a PE=1 SV=1
contig14948	1.17924e-172	Q86YQ8	CPNE8_HUMAN Copine-8 OS=Homo sapiens GN=CPNE8 PE=1 SV=2
contig8171	1.23111e-172	EFX72693	hypothetical protein DAPPUDRAFT_605, partial [Daphnia pulex].
contig4179	1.4444e-172	ACO10381	Proteasome subunit alpha type-3 [Caligus rogercresseyi].
contig6696	1.65003e-172	ACO15591	Cystathionine gamma-lyase [Caligus clemensi].
contig19823	1.75101e-172	ACO14595	Ovarian cancer-associated gene 2 protein homolog [Caligus clemensi].
contig1585	1.90516e-172	ACO11085	Transmembrane protein 19 [Caligus rogercresseyi].
contig1964	2.19542e-172	ADD38754	Regulation of nuclear pre-mRNA domain-containing protein 1B [Lepeophtheirus salmonis].
contig48406	2.42361e-172	ACO10644	C5orf35 [Caligus rogercresseyi].
contig7429	2.44118e-172	Q05AM5	ELP2_DANRE Elongator complex protein 2 OS=Danio rerio GN=elp2 PE=2 SV=1
contig9401	2.51425e-172	Q5R6L3	DNLI4_PONAB DNA ligase 4 OS=Pongo abelii GN=DNL4 PE=2 SV=1
contig14938	2.9047e-172	ABU41084	hypothetical protein [Lepeophtheirus salmonis].
contig10976	2.98374e-172	EFX70596	hypothetical protein DAPPUDRAFT_309386 [Daphnia pulex].
contig35646	3.56109e-172	ACO11152	Arginine kinase [Caligus rogercresseyi].
contig5094	3.76784e-172	ACO11754	DnaJ homolog subfamily C member 17 [Caligus rogercresseyi].
contig1751	4.41035e-172	Q49GP5	P4K2B_DANRE Phosphatidylinositol 4-kinase type 2-beta OS=Danio rerio GN=pi4k2b PE=2 SV=1
contig562	4.4296e-172	EFX76516	hypothetical protein DAPPUDRAFT_213935 [Daphnia pulex].
contig10975	4.5428e-172	EFX70596	hypothetical protein DAPPUDRAFT_309386 [Daphnia pulex].
contig6132	6.16531e-172	ACO10355	Ubiquitin thioesterase otubain-like [Caligus rogercresseyi].
contig2820	6.87817e-172	Q9VYG2	BAP60_DROME Brahma-associated protein of 60 kDa OS=Drosophila melanogaster GN=Bap60 PE=1 SV=1
contig7208	8.57638e-172	Q9VWP4	SUOX_DROME Probable sulfite oxidase, mitochondrial OS=Drosophila melanogaster GN=CG7280 PE=2 SV=1
contig11841	9.30112e-172	ACO10934	Endoplasmic reticulum protein ERp29 precursor [Caligus rogercresseyi].
contig9807	1.07213e-171	P59015	VPS18_DANRE Vacuolar protein sorting-associated protein 18 homolog OS=Danio rerio GN=vps18 PE=2 SV=2
contig13663	1.15696e-171	ACO12302	Transcriptional adapter 1-like protein [Lepeophtheirus salmonis].
contig3495	1.18795e-171	ACO11951	Eukaryotic translation initiation factor 2 subunit 1 [Lepeophtheirus salmonis].
contig9077	1.28421e-171	ACO15578	Phosphatidate cytidylyltransferase, photoreceptor-specific [Caligus clemensi].
contig49848	1.45584e-171	Q90YS0	RS4_ICTPU 40S ribosomal protein S4 OS=Ictalurus punctatus GN=rps4 PE=2 SV=3
contig1774	1.46871e-171	Q9D9V7	DEN6B_MOUSE Protein DENND6B OS=Mus musculus GN=Dennd6b PE=2 SV=3
contig5336	1.51899e-171	EFX88160	hypothetical protein DAPPUDRAFT_305721 [Daphnia pulex].
contig1775	1.5587e-171	A3KMH1	VWA8_HUMAN von Willebrand factor A domain-containing protein 8 OS=Homo sapiens GN=VWA8 PE=1 SV=2
contig18671	2.27296e-171	ACO11530	Retrograde Golgi transport protein RGP1 homolog [Caligus rogercresseyi].
contig521	2.40827e-171	AAR01318	elongation factor-2, partial [Streptocephalus seali].
contig13734	2.82501e-171	Q28811	PHR_POTTR Deoxyribodipyrimidine photo-lyase OS=Potorous tridactylus GN=PHR PE=2 SV=1
contig8087	3.65822e-171	EFX80967	hypothetical protein DAPPUDRAFT_50682 [Daphnia pulex].
contig9460	3.6707e-171	ACO12267	Stomatin-like protein 2 [Lepeophtheirus salmonis].
contig8190	4.58328e-171	Q9H9G7	AGO3_HUMAN Protein argonaute-3 OS=Homo sapiens GN=AGO3 PE=1 SV=2
contig4001	5.49082e-171	ABY66597	pyruvate kinase 2 [Litopenaeus vannamei].
contig17281	5.71241e-171	EFX89715	hypothetical protein DAPPUDRAFT_40651, partial [Daphnia pulex].
contig34463	6.54521e-171	Q9H4W6	COE3_HUMAN Transcription factor COE3 OS=Homo sapiens GN=EBF3 PE=1 SV=2
contig12452	7.73664e-171	EFX87826	hypothetical protein DAPPUDRAFT_42881 [Daphnia pulex].
contig7286	1.13153e-170	ACO11013	Dolichol-phosphate mannosyltransferase [Caligus rogercresseyi].
contig3556	1.33909e-170	Q43007	PLDA1_ORYSJ Phospholipase D alpha 1 OS=Oryza sativa subsp. japonica GN=PLD1 PE=1 SV=2
contig27930	1.47803e-170	P10878	TBB_TOXGO Tubulin beta chain OS=Toxoplasma gondii PE=3 SV=1
contig4205	1.53613e-170	ACO10630	Elongation of very long chain fatty acids protein AAEL008004 [Caligus rogercresseyi].
contig1364	1.68701e-170	ACO12708	40S ribosomal protein S4 [Lepeophtheirus salmonis].
contig23534	2.63216e-170	ACO11716	Cyclin-related protein FAM58A [Caligus rogercresseyi].
contig31100	2.85264e-170	P35684	RL3_ORYSJ 60S ribosomal protein L3 OS=Oryza sativa subsp. japonica GN=RPL3 PE=2 SV=2
contig5187	2.86365e-170	Q5R5J6	GCP2_PONAB Gamma-tubulin complex component 2 OS=Pongo abelii GN=TUBGCP2 PE=2 SV=1
contig9769	2.99851e-170	Q9VH90	TRBID_DROME Ubiquitin thioesterase trabid OS=Drosophila melanogaster GN=trbd PE=1 SV=1
contig6968	4.11038e-170	P48612	PELO_DROME Protein pelota OS=Drosophila melanogaster GN=pelo PE=2 SV=2
contig7080	6.51667e-170	Q9D0L4	ADCK1_MOUSE Uncharacterized aarF domain-containing protein kinase 1 OS=Mus musculus GN=Adck1 PE=2 SV=1
contig2242	6.81424e-170	ACO10339	apospory-associated protein C [Caligus rogercresseyi].
contig3816	7.0942e-170	ACO15594	Thioredoxin-like protein 1 [Caligus clemensi].
contig2580	7.23547e-170	EFX75408	hypothetical protein DAPPUDRAFT_306799 [Daphnia pulex].
contig10733	8.43486e-170	ADP30958	COP9 constitutive photomorphogenic-like protein subunit 5 [Penaeus monodon].
contig107	9.01567e-170	Q9W1J3	GAD1_DROME Gastrulation defective protein 1 homolog OS=Drosophila melanogaster GN=CG5543 PE=2 SV=1
contig17316	9.21682e-170	ACO15497	D-arabinose 1-dehydrogenase [Caligus clemensi].
contig25559	1.2652e-169	ACO10737	Aquaporin AQPAe.a [Caligus rogercresseyi].
contig2556	1.28572e-169	EFX89583	hypothetical protein DAPPUDRAFT_303213 [Daphnia pulex].
contig5050	1.34854e-169	ACO12179	26S proteasome non-ATPase regulatory subunit 7 [Lepeophtheirus salmonis].
contig12350	1.35068e-169	EFX78036	hypothetical protein DAPPUDRAFT_198128 [Daphnia pulex].
contig8914	1.67507e-169	ACO15148	Tetratricopeptide repeat protein 4 [Caligus clemensi].
contig1268	1.69565e-169	ADM67904	cytochrome c oxidase subunit I (mitochondrion) [Caligus clemensi].
contig37473	1.71473e-169	EFX89387	hypothetical protein DAPPUDRAFT_190748 [Daphnia pulex].
contig5805	1.75078e-169	EFX78547	hypothetical protein DAPPUDRAFT_197940 [Daphnia pulex].
contig5853	1.98831e-169	EFX86362	hypothetical protein DAPPUDRAFT_313250 [Daphnia pulex].
contig9132	2.21924e-169	ACO14735	TPR repeat-containing protein YDR161W [Caligus clemensi].
contig15870	2.83977e-169	ACO11676	60S ribosomal protein L7a [Caligus rogercresseyi].
contig16673	2.92717e-169	EFX76306	hypothetical protein DAPPUDRAFT_306271 [Daphnia pulex].
contig21049	4.26687e-169	Q94900	GLUCL_DROME Glutamate-gated chloride channel OS=Drosophila melanogaster GN=GluClalpha PE=1 SV=2
contig21511	4.46062e-169	Q90593	GRP78_CHICK 78 kDa glucose-regulated protein OS=Gallus gallus GN=HSPA5 PE=1 SV=1
contig405	4.71748e-169	Q26473	SEM1A_SCHAM Semaphorin-1A OS=Schistocerca americana GN=SEMA-1A PE=1 SV=1
contig5597	4.86187e-169	EFX87737	hypothetical protein DAPPUDRAFT_207386 [Daphnia pulex].
contig17312	5.52625e-169	ACO11005	2-acylglycerol O-acyltransferase 1 [Caligus rogercresseyi].
contig2136	5.89971e-169	EFX70592	hypothetical protein DAPPUDRAFT_309382 [Daphnia pulex].
contig4651	6.09622e-169	ACO14871	CD151 antigen [Caligus clemensi].
contig1254	6.44801e-169	EFX74797	hypothetical protein DAPPUDRAFT_306991 [Daphnia pulex].
[truncated: 63,536 more rows]
